# Supplementary material for: Arecoline as a Novel Scaffold Targeting the ATAD2 Bromodomain for Cell Cycle Modulation
Source: Pharmaceutics. 2026 Mar 3;18(3):324. doi: 10.3390/pharmaceutics18030324 (PMC13029168; doi:10.3390/pharmaceutics18030324)
Supplement: Supplementary file 1 [file pharmaceutics-18-00324-s001.zip]

Archive with 1 entries (1 files):
- pharmaceutics-4033235-supplementary.xlsx
