# Supplementary material for: Arecoline as a Novel Scaffold Targeting the ATAD2 Bromodomain for Cell Cycle Modulation
Source: Pharmaceutics. 2026 Mar 3;18(3):324. doi: 10.3390/pharmaceutics18030324 (PMC13029168; doi:10.3390/pharmaceutics18030324)
Supplement: Supplementary file 1 [file pharmaceutics-18-00324-s001.zip › pharmaceutics-4033235-supplementary.xlsx]

## Sheet: Table S1
Table S1. Chromatographic Gradient and SWATH-MS Acquisition Windows​
SWATH dictionary					Gradient Table:
SWATH Exp Index:	Start Mass (Da)	Stop Mass (Da)	CES		Time (min):	% A	% B
SWATH Exp 1:	349.5	356.8	15		00:00:00	95	5
SWATH Exp 2:	355.8	363.2	15		01:00:00	92	8
SWATH Exp 3:	362.2	368.9	15		3 days, 8:00:00	65	35
SWATH Exp 4:	367.9	374.7	15		3 days, 9:00:00	20	80
SWATH Exp 5:	373.7	380.4	15		3 days, 12:00:00	20	80
SWATH Exp 6:	379.4	386.1	15		3 days, 13:00:00	95	5
SWATH Exp 7:	385.1	391.3	15		3 days, 18:00:00	95	5
SWATH Exp 8:	390.3	396.5	15
SWATH Exp 9:	395.5	401.7	15
SWATH Exp 10:	400.7	406.8	15
SWATH Exp 11:	405.8	411.4	15
SWATH Exp 12:	410.4	416	15
SWATH Exp 13:	415	420.6	15
SWATH Exp 14:	419.6	425.2	15
SWATH Exp 15:	424.2	429.8	15
SWATH Exp 16:	428.8	433.9	15
SWATH Exp 17:	432.9	438.5	15
SWATH Exp 18:	437.5	443.1	15
SWATH Exp 19:	442.1	447.7	15
SWATH Exp 20:	446.7	451.7	15
SWATH Exp 21:	450.7	456.3	15
SWATH Exp 22:	455.3	460.3	15
SWATH Exp 23:	459.3	464.9	15
SWATH Exp 24:	463.9	468.9	15
SWATH Exp 25:	467.9	473.5	15
SWATH Exp 26:	472.5	477.6	15
SWATH Exp 27:	476.6	481.6	15
SWATH Exp 28:	480.6	486.2	15
SWATH Exp 29:	485.2	490.2	15
SWATH Exp 30:	489.2	494.8	15
SWATH Exp 31:	493.8	498.8	15
SWATH Exp 32:	497.8	503.4	15
SWATH Exp 33:	502.4	508	15
SWATH Exp 34:	507	512.6	15
SWATH Exp 35:	511.6	517.2	15
SWATH Exp 36:	516.2	521.8	15
SWATH Exp 37:	520.8	526.4	15
SWATH Exp 38:	525.4	531	15
SWATH Exp 39:	530	535.6	15
SWATH Exp 40:	534.6	540.2	15
SWATH Exp 41:	539.2	545.4	15
SWATH Exp 42:	544.4	550.6	15
SWATH Exp 43:	549.6	555.8	15
SWATH Exp 44:	554.8	561	15
SWATH Exp 45:	560	566.1	15
SWATH Exp 46:	565.1	571.3	15
SWATH Exp 47:	570.3	577.1	15
SWATH Exp 48:	576.1	582.2	15
SWATH Exp 49:	581.2	588	15
SWATH Exp 50:	587	593.7	15
SWATH Exp 51:	592.7	599.5	15
SWATH Exp 52:	598.5	605.2	15
SWATH Exp 53:	604.2	611	15
SWATH Exp 54:	610	617.3	15
SWATH Exp 55:	616.3	623.1	15
SWATH Exp 56:	622.1	629.4	15
SWATH Exp 57:	628.4	635.7	15
SWATH Exp 58:	634.7	642.6	15
SWATH Exp 59:	641.6	649.5	15
SWATH Exp 60:	648.5	657	15
SWATH Exp 61:	656	665	15
SWATH Exp 62:	664	673.1	15
SWATH Exp 63:	672.1	681.7	15
SWATH Exp 64:	680.7	690.9	15
SWATH Exp 65:	689.9	700.7	15
SWATH Exp 66:	699.7	711	15
SWATH Exp 67:	710	722.5	15
SWATH Exp 68:	721.5	734.6	15
SWATH Exp 69:	733.6	747.3	15
SWATH Exp 70:	746.3	761.1	15
SWATH Exp 71:	760.1	776	15
SWATH Exp 72:	775	792.1	15
SWATH Exp 73:	791.1	809.9	15
SWATH Exp 74:	808.9	830.1	15
SWATH Exp 75:	829.1	854.2	15
SWATH Exp 76:	853.2	883	15
SWATH Exp 77:	882	918.6	15
SWATH Exp 78:	917.6	965.8	15
SWATH Exp 79:	964.8	1046.8	15
SWATH Exp 80:	1045.8	1249.8	15

## Sheet: Table S2
Table S2. Library of arecoline-derived compounds generated by the customized PocketFlow model targeting ATAD2.​
Name	SA	QED	TPSA	logP	Lipinski	vina	higher_affinity	similarity	rmsd	fm_score	sc_rdkit
6epj_cut15_ligand	(2.6169864901433826, 0.82)	0.5139158149125915	29.540000000000003	0.4213	5	-5	TRUE	1	0	1	1
generated_0	(3.494518408134196, 0.72)	0.8548504192962278	66.84	1.4298	5	-7.3	TRUE	0.1896551724137931	999	0.8	0.678897983629467
generated_1	(3.245570979862533, 0.75)	0.36227783781691153	66.84	5.610600000000006	5	-8.4	TRUE	0.1643835616438356	999	0.8	0.5648929663608563
generated_2	(3.6875164329660297, 0.7)	0.2522763302378766	105.22000000000001	3.4460000000000006	5	-8.7	TRUE	0.1518987341772152	999	1	0.6642839227489341
generated_3	(3.9393212421803607, 0.67)	0.6043057771492911	29.540000000000003	4.318500000000004	5	-9	TRUE	0.16923076923076924	999	1	0.7320354278074866
generated_4	(2.840976195592667, 0.8)	0.8852056421217916	49.77	3.0614000000000012	5	-8.2	TRUE	0.19298245614035087	999	0.6011757664896626	0.5479253786543061
generated_5	(2.9145081381403077, 0.79)	0.3882317965051606	29.540000000000003	6.198000000000007	5	-8.6	TRUE	0.18309859154929578	999	0.6	0.48607054284926976
generated_6	(3.3325476248345254, 0.74)	0.5382970493108534	29.540000000000003	2.8638000000000012	5	-6.5	TRUE	0.1896551724137931	999	1	0.8036419482229048
generated_7	(2.1180040546288943, 0.88)	0.71313108227712	29.540000000000003	2.0759999999999996	5	-6.8	TRUE	0.2708333333333333	999	0.6	0.6444811800610377
generated_8	(3.547957478415154, 0.72)	0.4791010606273589	88.96000000000001	4.593100000000004	5	-8	TRUE	0.14285714285714285	999	0.6	0.46843629343629345
generated_9	(3.5557469308830747, 0.72)	0.5410035576309644	29.540000000000003	2.3513	5	-6.1	TRUE	0.23529411764705882	999	0.8	0.7393166625402328
generated_10	(3.4357104613269325, 0.73)	0.6783532262426037	58.64	1.496399999999999	5	-7.7	TRUE	0.171875	999	0.8	0.660618479880775
generated_11	(4.237245265276067, 0.64)	0.3741882729831455	29.540000000000003	4.450900000000004	5	-7.2	TRUE	0.2	999	1	0.7281449893390192
generated_12	(3.624907400712555, 0.71)	0.5459280699369272	29.540000000000003	3.0299000000000014	5	-6.8	TRUE	0.1864406779661017	999	1	0.7901608523083351
generated_13	(3.0972133190914626, 0.77)	0.49395311250150353	83.91	3.4714000000000027	5	-8.9	TRUE	0.16666666666666666	999	0.6012388867282414	0.4858768012461258
generated_14	(3.2071963249655733, 0.75)	0.5350162517522129	29.540000000000003	2.5599000000000007	5	-6.3	TRUE	0.21428571428571427	999	1	0.8074123097286565
generated_15	(3.4392377802914957, 0.73)	0.5714370618796436	76.07000000000001	3.9039000000000033	5	-9.7	TRUE	0.15584415584415584	999	0.6	0.46687245338930733
generated_16	(2.0939737005311834, 0.88)	0.7473915260255125	46.61	1.7118	5	-7.4	TRUE	0.26	999	0.8	0.7177095359039483
generated_17	(2.996406647886335, 0.78)	0.6108289121545067	29.540000000000003	3.831400000000003	5	-7.4	TRUE	0.20634920634920634	999	0.6	0.5495366938472943
generated_18	(3.036864201492387, 0.77)	0.2938627912806687	46.61	6.201200000000006	5	-9.6	TRUE	0.14666666666666667	999	0.6	0.4603728773304833
generated_19	(3.087554481412157, 0.77)	0.3941705753781111	46.61	6.440200000000005	5	-9.2	TRUE	0.1527777777777778	999	0.6	0.465603532875368
generated_20	(2.962419552236023, 0.78)	0.47725535090309035	29.540000000000003	4.307900000000004	5	-8.4	TRUE	0.1896551724137931	999	0.6	0.5399822695035461
generated_21	(2.071157407861957, 0.88)	0.7485050026587642	29.540000000000003	2.0715999999999997	5	-6.7	TRUE	0.2549019607843137	999	1	0.8282215882073228
generated_22	(3.457043914838719, 0.73)	0.4458176041268066	76.07000000000001	3.812800000000003	5	-8.4	TRUE	0.16666666666666666	999	0.601264290021188	0.49119925008766935
generated_23	(2.3327903963407444, 0.85)	0.8175579803055975	46.61	3.2696000000000023	5	-8.4	TRUE	0.1896551724137931	999	0.6	0.5546894918958296
generated_24	(2.2246254665676535, 0.86)	0.8078397689089472	29.540000000000003	3.743000000000003	5	-8.5	TRUE	0.23636363636363636	999	0.6	0.5569154982948086
generated_25	(2.2593792681445297, 0.86)	0.7288534819742871	46.61	1.6025999999999998	5	-6.7	TRUE	0.21568627450980393	999	0.6	0.6318192978148784
generated_26	(3.4967910003471054, 0.72)	0.6260137853653075	49.77	4.855000000000005	5	-8.7	TRUE	0.14285714285714285	999	1	0.6813521930962886
generated_27	(2.3101811496346514, 0.85)	0.7826027776241289	29.540000000000003	3.861200000000003	5	-8.5	TRUE	0.22413793103448276	999	0.6	0.5354737393125109
generated_28	(2.905098658941224, 0.79)	0.879044882555231	66.84	2.2404000000000006	5	-8.3	TRUE	0.1864406779661017	999	0.6	0.5403743315508021
generated_29	(4.241364471422147, 0.64)	0.34368586647919924	58.64	5.224700000000005	5	-9	TRUE	0.13924050632911392	999	0.6	0.4615969581749049
generated_30	(3.7065671652985506, 0.7)	0.6868040130057812	29.540000000000003	2.1462000000000003	5	-6.9	TRUE	0.2037037037037037	999	1	0.8346200241254523
generated_31	(2.1180040546288943, 0.88)	0.71313108227712	29.540000000000003	2.0759999999999996	5	-6.8	TRUE	0.2708333333333333	999	0.6	0.6444811800610377
generated_32	(2.363993730028552, 0.85)	0.5744086468065953	29.540000000000003	5.4100000000000055	5	-9.2	TRUE	0.23214285714285715	999	0.6	0.49939015320541424
generated_33	(4.2136239726391995, 0.64)	0.371650757353574	133.6	2.3295000000000003	4	-8.3	TRUE	0.13095238095238096	999	0.8	0.5706004647181118
generated_34	(5.231212605164971, 0.53)	0.7044280868471375	76.07000000000001	4.006200000000003	5	-9.7	TRUE	0.14102564102564102	999	0.6	0.48079247817327064
generated_35	(4.811597583728691, 0.58)	0.6237268443361601	104.14	3.1932000000000014	5	-8.5	TRUE	0.12941176470588237	999	0.6	0.4681812523341217
generated_36	(3.5797785031256515, 0.71)	0.8173643208353739	79.2	2.589500000000001	5	-8.2	TRUE	0.15714285714285714	999	0.6	0.5060410733023535
generated_37	(3.1687207132974144, 0.76)	0.4379338077256003	46.61	6.122020000000006	5	-10	TRUE	0.14864864864864866	999	0.6	0.4664819603497106
generated_38	(2.905098658941224, 0.79)	0.879044882555231	66.84	2.2404000000000006	5	-8.4	TRUE	0.1864406779661017	999	0.6	0.5398618735611829
generated_39	(4.114107187775071, 0.65)	0.8102998796043287	83.91	1.6931999999999994	5	-8	TRUE	0.16417910447761194	999	0.8	0.6273834659736885
generated_40	(2.071157407861957, 0.88)	0.7485050026587642	29.540000000000003	2.0715999999999997	5	-6.7	TRUE	0.2549019607843137	999	1	0.8301297453147525
generated_41	(3.624907400712555, 0.71)	0.5459280699369272	29.540000000000003	3.0299000000000014	5	-6.8	TRUE	0.1864406779661017	999	1	0.7876014146037029
generated_42	(3.9339660928408406, 0.67)	0.6482385201900502	55.56	3.6065000000000014	5	-8.6	TRUE	0.15942028985507245	999	0.8	0.6158474305777211
generated_43	(2.4872000394458436, 0.83)	0.6044368296253664	29.540000000000003	4.2420000000000035	5	-8.6	TRUE	0.21311475409836064	999	1	0.7279204639602319
generated_44	(3.1004399821473765, 0.77)	0.2912739126014999	46.61	6.611400000000006	5	-9.2	TRUE	0.14666666666666667	999	0.6	0.4613848361635972
generated_45	(3.675793841872914, 0.7)	0.5649398391877517	134.26999999999998	1.3290999999999995	5	-8.2	TRUE	0.15	999	0.8	0.5804992811397203
generated_46	(3.27866260706634, 0.75)	0.8585207987205499	66.84	2.7252000000000014	5	-8.6	TRUE	0.1746031746031746	999	0.6	0.5276800260671228
generated_47	(3.432784580079063, 0.73)	0.5591403257897788	66.92	3.3206000000000024	5	-7.7	TRUE	0.15492957746478872	999	0.6	0.5003262158956109
generated_48	(3.3956274084850833, 0.73)	0.534817151737446	95.94	3.780700000000002	5	-8.7	TRUE	0.15492957746478872	999	0.6	0.46495976591075344
generated_49	(3.205739296694217, 0.75)	0.2896293904104236	54.46000000000001	6.861000000000006	5	-9	TRUE	0.17073170731707318	999	0.6	0.46790463639631
generated_50	(5.47913977599021, 0.5)	0.5125360155115372	38.77	5.5201000000000064	5	-10.4	TRUE	0.225	999	0.8	0.5658832261256803
generated_51	(3.400129924214207, 0.73)	0.852817545492618	66.84	1.2691000000000001	5	-7.4	TRUE	0.1774193548387097	999	0.8	0.6650421179302046
generated_52	(3.2028196566502416, 0.76)	0.5468012640376637	104.14	3.5294000000000016	5	-9.2	TRUE	0.1527777777777778	999	0.6	0.4781404801219357
generated_53	(3.8415655526235373, 0.68)	0.5776682555462425	29.540000000000003	2.702400000000001	5	-7.4	TRUE	0.19298245614035087	999	1	0.8011879049676026
generated_54	(2.2593792681445297, 0.86)	0.7288534819742871	46.61	1.6025999999999998	5	-6.7	TRUE	0.21568627450980393	999	0.6	0.6318192978148784
generated_55	(2.721765955276771, 0.81)	0.78015381595788	58.64	2.8808000000000016	5	-6.8	TRUE	0.16666666666666666	999	0.6	0.5310197086546701
generated_56	(2.071157407861957, 0.88)	0.7485050026587642	29.540000000000003	2.0715999999999997	5	-6.7	TRUE	0.2549019607843137	999	1	0.8301297453147525
generated_57	(4.028341748399654, 0.66)	0.5554501284857665	66.84	4.590000000000004	5	-9.7	TRUE	0.15714285714285714	999	0.6	0.4788070731063605
generated_58	(2.1180040546288943, 0.88)	0.71313108227712	29.540000000000003	2.0759999999999996	5	-6.8	TRUE	0.2708333333333333	999	0.6	0.6444811800610377
generated_59	(3.91650201141113, 0.68)	0.6043057771492911	29.540000000000003	4.318500000000004	5	-7.9	TRUE	0.1774193548387097	999	1	0.732201986754967
generated_60	(2.1180040546288943, 0.88)	0.71313108227712	29.540000000000003	2.0759999999999996	5	-6.7	TRUE	0.2708333333333333	999	0.6	0.6433443624331892
generated_61	(2.450646753114624, 0.84)	0.606417888109285	75.71000000000001	4.521900000000003	5	-8.7	TRUE	0.16176470588235295	999	0.6	0.4804998663458968
generated_62	(3.359025906650241, 0.74)	0.347559307657518	38.77	6.205500000000006	5	-10.1	TRUE	0.1506849315068493	999	0.6	0.470940713469595
generated_63	(4.0093858170447945, 0.67)	0.38205705158879677	59	5.447600000000005	5	-10.4	TRUE	0.14102564102564102	999	0.6	0.46664616141732285
generated_64	(2.9794852811730976, 0.78)	0.872923794726448	66.84	2.54882	5	-8.6	TRUE	0.1774193548387097	999	0.6	0.5357106727364693
generated_65	(3.4601481652572836, 0.73)	0.5504538849159744	29.540000000000003	4.766500000000004	5	-8.2	TRUE	0.171875	999	1	0.7210951674088735
generated_66	(4.3998796585626945, 0.62)	0.7916851414464551	85.30000000000001	1.1728999999999998	5	-8.1	TRUE	0.16176470588235295	999	0.8	0.62996426748341
generated_67	(2.071157407861957, 0.88)	0.7485050026587642	29.540000000000003	2.0715999999999997	5	-6.7	TRUE	0.2549019607843137	999	1	0.8301297453147525
generated_68	(3.4806707873550717, 0.72)	0.5969894395553108	66.84	3.6676000000000033	5	-9.3	TRUE	0.1506849315068493	999	0.6	0.5015936848376527
generated_69	(3.6787818954125076, 0.7)	0.3975630307850134	49.77	5.656520000000007	5	-8.6	TRUE	0.14285714285714285	999	0.6	0.46970691961571204
generated_70	(3.3532641822719995, 0.74)	0.8597954721285092	49.77	3.970800000000003	5	-8.2	TRUE	0.1746031746031746	999	0.6009210394834484	0.5282092108412006
generated_71	(3.596713691594962, 0.71)	0.6880720124129688	87.07000000000001	3.273500000000003	5	-8.4	TRUE	0.125	999	0.6	0.4869788771539744
generated_72	(2.8503985378652317, 0.79)	0.5259186398831159	55.56	3.6519000000000013	5	-8	TRUE	0.21666666666666667	999	0.8	0.6278269584098881
generated_73	(3.624907400712555, 0.71)	0.5459280699369272	29.540000000000003	3.0299000000000014	5	-6.8	TRUE	0.1864406779661017	999	1	0.7876014146037029
generated_74	(3.3103513994429505, 0.74)	0.3111805888161568	98.92999999999999	4.406600000000004	5	-8.2	TRUE	0.13095238095238096	999	0.6	0.4619853558996519
generated_75	(2.3453443221361834, 0.85)	0.7740702659257366	46.61	1.6406999999999998	5	-7.2	TRUE	0.21818181818181817	999	0.8	0.6903365906623236
generated_76	(2.2593792681445297, 0.86)	0.7288534819742871	46.61	1.6025999999999998	5	-7.1	TRUE	0.21568627450980393	999	0.6	0.6361416361416361
generated_77	(3.1575572795916518, 0.76)	0.6301670584892906	41.57	4.133900000000003	5	-7.5	TRUE	0.203125	999	0.6	0.5364406779661017
generated_78	(3.009789569590037, 0.78)	0.7520316649925067	29.540000000000003	3.153900000000002	5	-8.5	TRUE	0.1896551724137931	999	0.6	0.5741080530071356
generated_79	(2.1180040546288943, 0.88)	0.71313108227712	29.540000000000003	2.0759999999999996	5	-6.8	TRUE	0.2708333333333333	999	0.6	0.6444811800610377
generated_80	(3.769865066508202, 0.69)	0.354276207955345	29.540000000000003	7.114900000000006	5	-8.9	TRUE	0.13580246913580246	999	1	0.6715896555950485
generated_81	(4.084580042817043, 0.66)	0.6308890467604311	41.57	1.8593999999999997	5	-6.7	TRUE	0.1864406779661017	999	1	0.796272630457934
generated_82	(3.745952372460213, 0.69)	0.44683910259939214	105.25	3.6857000000000015	5	-8.6	TRUE	0.14285714285714285	999	1	0.6706324744174578
generated_83	(2.2246254665676535, 0.86)	0.8078397689089472	29.540000000000003	3.743000000000003	5	-8.3	TRUE	0.23636363636363636	999	0.6	0.5557367722359188
generated_84	(3.4127782559114745, 0.73)	0.6418025467233024	66.92	0.16129999999999933	5	-7.7	TRUE	0.17857142857142858	999	0.8	0.7036257056013895
generated_85	(2.8701951514617434, 0.79)	0.708702331853325	29.540000000000003	1.9963	5	-7.7	TRUE	0.23529411764705882	999	1	0.8296016969125619
generated_86	(3.4218896462473225, 0.73)	0.3842447332914339	110.21000000000001	3.376400000000001	4	-7.2	TRUE	0.1625	999	1	0.6699035055575913
generated_87	(2.5599793070960004, 0.83)	0.6310060233295905	46.61	3.7730000000000024	5	-8.2	TRUE	0.18032786885245902	999	0.6	0.5276606425702811
generated_88	(4.599115637103886, 0.6)	0.4885963509447721	104.14000000000001	3.1449000000000007	5	-9	TRUE	0.13580246913580246	999	1	0.6720132743362832
generated_89	(3.040376819634636, 0.77)	0.5992410836311735	29.540000000000003	4.393900000000004	5	-8.4	TRUE	0.20634920634920634	999	0.6	0.5249546129724376
generated_90	(3.6934362067202855, 0.7)	0.7053597955337905	76.07	4.183900000000003	5	-9.5	TRUE	0.1506849315068493	999	0.8	0.5858205870194295
generated_91	(2.1180040546288943, 0.88)	0.71313108227712	29.540000000000003	2.0759999999999996	5	-6.7	TRUE	0.2708333333333333	999	0.6	0.6433443624331892
generated_92	(3.6909831416909817, 0.7)	0.3444095261502675	49.77	5.732200000000006	5	-9.6	TRUE	0.14666666666666667	999	0.6	0.4659289315135866
generated_93	(3.9162347680937453, 0.68)	0.47542081173309425	122.24000000000001	1.5744999999999993	5	-8.2	TRUE	0.1375	999	0.8	0.5718788935958137
generated_94	(3.6115623154984604, 0.71)	0.5377587563280787	29.540000000000003	2.1273	5	-6.1	TRUE	0.21568627450980393	999	0.8	0.7210500369731329
generated_95	(5.001652449359848, 0.56)	0.2554894279550417	142.19	0.010800000000000809	5	-8.7	TRUE	0.14457831325301204	999	0.8	0.580327868852459
generated_96	(3.659077670691394, 0.7)	0.44672514274007313	41.57	5.804100000000005	5	-9.7	TRUE	0.14102564102564102	999	0.6	0.4624802815192331
generated_97	(4.170011309078534, 0.65)	0.557238777166682	104.14000000000001	3.4289200000000015	5	-9.7	TRUE	0.1375	999	0.6	0.46982922201138516
generated_98	(3.7065671652985506, 0.7)	0.6868040130057812	29.540000000000003	2.1462000000000003	5	-6.9	TRUE	0.2037037037037037	999	1	0.8346200241254523
generated_99	(3.486923479700085, 0.72)	0.49428888803460436	66.84	4.514400000000004	5	-8.8	TRUE	0.15942028985507245	999	0.6	0.4821266968325792
generated_100	(2.6186032964951593, 0.82)	0.7811277633115661	29.540000000000003	3.1091000000000015	5	-7.3	TRUE	0.22413793103448276	999	0.6	0.5898239587805925
generated_101	(4.04816831693659, 0.66)	0.6202241739602838	41.900000000000006	3.6713000000000022	5	-7.9	TRUE	0.15942028985507245	999	0.8	0.6233405423390451
generated_102	(2.866495049913935, 0.79)	0.7870508970200185	49.77	1.3943999999999999	5	-6.7	TRUE	0.22	999	0.6011595138663516	0.6334214481819467
generated_103	(3.5014925693242436, 0.72)	0.5119714651809532	92.86	3.8461000000000025	5	-9.2	TRUE	0.14666666666666667	999	0.6	0.47075113343952946
generated_104	(2.6186032964951593, 0.82)	0.7811277633115661	29.540000000000003	3.1091000000000015	5	-7.3	TRUE	0.22413793103448276	999	0.6	0.590547798066595
generated_105	(3.542531088345794, 0.72)	0.5441315977697848	88.96000000000001	3.3668000000000013	5	-8.4	TRUE	0.14473684210526316	999	0.8	0.5735979836168872
generated_106	(3.853446078753919, 0.68)	0.4472014738516482	66.84	6.254800000000006	5	-10.1	TRUE	0.14473684210526316	999	0.6	0.4653756301487766
generated_107	(2.1180040546288943, 0.88)	0.71313108227712	29.540000000000003	2.0759999999999996	5	-6.7	TRUE	0.2708333333333333	999	0.6	0.6433443624331892
generated_108	(3.6115623154984604, 0.71)	0.5377587563280787	29.540000000000003	2.1273	5	-6	TRUE	0.21568627450980393	999	0.8	0.7210500369731329
generated_109	(3.276046924879357, 0.75)	0.6747523573174459	29.540000000000003	2.2024999999999997	5	-6.7	TRUE	0.17647058823529413	999	1	0.8438139059304703
generated_110	(3.3144691116429534, 0.74)	0.7355936325718806	29.540000000000003	2.857100000000001	5	-8.2	TRUE	0.1864406779661017	999	0.8	0.6817285504510174
generated_111	(3.2375464751327225, 0.75)	0.5102103482976634	109.92999999999999	3.6553000000000018	5	-8.9	TRUE	0.14473684210526316	999	0.8	0.5690346083788707
generated_112	(5.444209947196454, 0.51)	0.367174608043582	145.6	-0.2982	5	-7.7	TRUE	0.13580246913580246	999	1	0.6908136840670573
generated_113	(3.168112737565677, 0.76)	0.5233906236537773	29.540000000000003	1.9612	5	-6.2	TRUE	0.21153846153846154	999	0.8	0.7591417910447762
generated_114	(2.8145756352889464, 0.8)	0.6316490503372066	46.61	2.7212000000000005	5	-7.4	TRUE	0.171875	999	0.6	0.5656527750345646
generated_115	(4.0641171877750715, 0.66)	0.5783492877895222	29.540000000000003	4.484600000000004	5	-8.6	TRUE	0.16417910447761194	999	1	0.7258247089262613
generated_116	(3.659237281551123, 0.7)	0.3431672630944541	105.75	3.3185000000000016	5	-8.6	TRUE	0.1375	999	0.8	0.5731965174129354
generated_117	(3.0999084141131155, 0.77)	0.6207178023173063	76.07000000000001	3.3012000000000015	5	-9	TRUE	0.15492957746478872	999	0.8	0.5838914151853383
generated_118	(3.13186934190687, 0.76)	0.8133339214574811	66.84	3.259200000000002	5	-9.5	TRUE	0.16923076923076924	999	0.6	0.5109644989004084
generated_119	(3.3269207962854024, 0.74)	0.4417889273715656	79.73	4.379400000000004	5	-9.3	TRUE	0.14285714285714285	999	0.6	0.46677003225006203
generated_120	(3.560501739304269, 0.72)	0.6446073688224517	83.91	1.9042	5	-8.4	TRUE	0.16666666666666666	999	0.6	0.5168464467005076
generated_121	(2.6855497911522495, 0.81)	0.7702648760224777	46.61	3.858500000000003	5	-8.2	TRUE	0.16176470588235295	999	0.6	0.522441917943648
generated_122	(5.724485620926243, 0.48)	0.4595620023593375	48	4.608900000000005	5	-9.8	TRUE	0.24050632911392406	999	0.8	0.5736538461538462
generated_123	(3.1215480620889036, 0.76)	0.28505750284679787	76.07	4.291700000000004	5	-8.4	TRUE	0.14666666666666667	999	0.6	0.46379310344827585
generated_124	(2.902262988520972, 0.79)	0.8350013302503029	49.77	1.4324999999999999	5	-7.2	TRUE	0.2222222222222222	999	1	0.7904906643508467
generated_125	(3.4157634019034315, 0.73)	0.3136168610842002	49.77	6.2636000000000065	5	-8.7	TRUE	0.14864864864864866	999	0.6012756011995675	0.4614544195109585
generated_126	(2.6118233691630692, 0.82)	0.6237312939523372	72.63	4.508900000000003	5	-9.6	TRUE	0.203125	999	0.6	0.48534601599117727
generated_127	(2.5796107876017977, 0.82)	0.7692551484902497	29.540000000000003	4.231700000000004	5	-9.5	TRUE	0.21666666666666667	999	0.6	0.5309996576514893
generated_128	(2.905098658941224, 0.79)	0.879044882555231	66.84	2.2404000000000006	5	-8.5	TRUE	0.1864406779661017	999	0.6	0.5398438885932233
generated_129	(3.5710156844059995, 0.71)	0.49182673776537966	87.07000000000001	4.319700000000003	4	-8.7	TRUE	0.1527777777777778	999	0.8	0.5673871277617675
generated_130	(3.5165258708328775, 0.72)	0.3741295774967934	58.97	4.289200000000004	5	-7.3	TRUE	0.18055555555555555	999	0.8	0.5934507042253521
generated_131	(2.1180040546288943, 0.88)	0.71313108227712	29.540000000000003	2.0759999999999996	5	-6.8	TRUE	0.2708333333333333	999	0.6	0.6444811800610377
generated_132	(2.4040475805949963, 0.84)	0.8114303407580561	46.61	3.265200000000002	5	-7.7	TRUE	0.18333333333333332	999	0.8	0.6479985767657
generated_133	(3.524636651168862, 0.72)	0.27259207806280566	72.63	4.115000000000003	5	-7.5	TRUE	0.14473684210526316	999	0.6	0.48294013364243826
generated_134	(3.028999858889888, 0.77)	0.7128234258841346	66.84	3.393600000000002	5	-8.9	TRUE	0.16923076923076924	999	0.6	0.5144280895430849
generated_135	(3.51411774671828, 0.72)	0.5268448565474604	79.73	4.472220000000005	5	-9.3	TRUE	0.13580246913580246	999	0.6	0.46771721666048693
generated_136	(3.286342373698383, 0.75)	0.7979763901997089	50.800000000000004	4.197800000000003	5	-8.5	TRUE	0.1527777777777778	999	0.6	0.5087869362363919
generated_137	(3.4057639823593693, 0.73)	0.8067528206403701	66.84	3.361300000000002	5	-8.2	TRUE	0.16923076923076924	999	0.6	0.5017308266189198
generated_138	(2.1180040546288943, 0.88)	0.71313108227712	29.540000000000003	2.0759999999999996	5	-6.7	TRUE	0.2708333333333333	999	0.6	0.6433443624331892
generated_139	(2.6186032964951593, 0.82)	0.7811277633115661	29.540000000000003	3.1091000000000015	5	-7.3	TRUE	0.22413793103448276	999	0.6	0.5901565515762385
generated_140	(3.0583080251948083, 0.77)	0.31637338759037525	46.61	6.221300000000006	5	-9.4	TRUE	0.14666666666666667	999	0.6	0.4676999380037198
generated_141	(2.920618774209988, 0.79)	0.7927323538082123	66.84	3.3684000000000025	5	-9.6	TRUE	0.16666666666666666	999	0.8	0.6068524096385542
generated_142	(2.1180040546288943, 0.88)	0.71313108227712	29.540000000000003	2.0759999999999996	5	-6.8	TRUE	0.2708333333333333	999	0.6	0.6444811800610377
generated_143	(3.270007862365916, 0.75)	0.5268486829910899	41.57	2.6782000000000004	5	-7	TRUE	0.1864406779661017	999	1	0.7899301882800931
generated_144	(3.3729188605532707, 0.74)	0.42309275917736844	75.71	4.459300000000003	5	-8.1	TRUE	0.13953488372093023	999	0.8	0.5699314397649364
generated_145	(3.3685027311006133, 0.74)	0.41527106279740605	121.21000000000001	2.9598200000000006	5	-8.9	TRUE	0.14285714285714285	999	0.8	0.5649674487163739
generated_146	(2.9059322056475025, 0.79)	0.3920820187593912	63.68	5.354720000000005	5	-8.9	TRUE	0.15492957746478872	999	0.6	0.47729005125509266
generated_147	(2.2593792681445297, 0.86)	0.7288534819742871	46.61	1.6025999999999998	5	-6.7	TRUE	0.21568627450980393	999	0.6	0.6318192978148784
generated_148	(3.7879651957516245, 0.69)	0.659808955931026	70	2.5092	5	-8.6	TRUE	0.16923076923076924	999	1	0.7025641025641025
generated_149	(4.112348521706575, 0.65)	0.44700740178661735	29.540000000000003	3.440100000000002	5	-7	TRUE	0.16129032258064516	999	0.8	0.6752349816101348
generated_150	(3.3015015343592093, 0.74)	0.43336826558657016	104.14	4.245000000000003	5	-9.5	TRUE	0.1506849315068493	999	0.6	0.47482517482517483
generated_151	(3.0954309257598878, 0.77)	0.456952952990049	92.62	3.959800000000003	5	-9.3	TRUE	0.1506849315068493	999	0.8	0.5705281514698555
generated_152	(4.304212494686011, 0.63)	0.3044965344165339	46.61	6.471700000000008	5	-8.3	TRUE	0.14634146341463414	999	1	0.6628858746492048
generated_153	(4.4003402099381175, 0.62)	0.54902685963976	99.18	1.4757999999999998	5	-7.9	TRUE	0.13580246913580246	999	0.8	0.5888054607508533
generated_154	(2.7111443221361835, 0.81)	0.7816416058003632	29.540000000000003	2.9324000000000012	5	-7.7	TRUE	0.24528301886792453	999	0.8	0.690740341031729
generated_155	(3.3579553877223427, 0.74)	0.5063318862440239	104.14	4.398100000000003	5	-8.2	TRUE	0.14473684210526316	999	0.6	0.46907496603680376
generated_156	(2.2593792681445297, 0.86)	0.7288534819742871	46.61	1.6025999999999998	5	-6.7	TRUE	0.21568627450980393	999	0.6	0.6318192978148784
generated_157	(3.566289792139795, 0.71)	0.5756833194806537	55.56	1.0223999999999998	5	-6.1	TRUE	0.19298245614035087	999	1	0.8253352152434721
generated_158	(3.3927130697222605, 0.73)	0.5597549522931194	29.540000000000003	4.005100000000003	5	-7.5	TRUE	0.203125	999	1	0.7360478839993256
generated_159	(3.7590853898012515, 0.69)	0.7046704269663961	90.23	0.5370999999999995	5	-7.8	TRUE	0.2033898305084746	999	0.8	0.6729586642231725
generated_160	(3.766472380613963, 0.69)	0.4764483372270303	83.91	2.957600000000001	5	-7.4	TRUE	0.14925373134328357	999	0.8	0.6204224233762109
generated_161	(3.491408641537747, 0.72)	0.364579036050213	87.07000000000001	4.346100000000003	5	-8.5	TRUE	0.1518987341772152	999	1	0.6730030959752322
generated_162	(3.3766488168770046, 0.74)	0.3249502148660785	49.77	5.537100000000007	4	-7.8	TRUE	0.175	999	1	0.6640477315689981
generated_163	(2.7779052106333406, 0.8)	0.7114766547820811	29.540000000000003	2.3908000000000005	5	-7.6	TRUE	0.22641509433962265	999	0.6	0.6247434701492538
generated_164	(2.7274623940652933, 0.81)	0.7525947989551408	29.540000000000003	2.772920000000001	5	-6.8	TRUE	0.20754716981132076	999	0.6	0.6055745164960182
generated_165	(3.1133526721702243, 0.77)	0.38587616102418154	46.61	6.138700000000006	5	-9.3	TRUE	0.15584415584415584	999	0.6	0.4641745684415269
generated_166	(2.7805591947007002, 0.8)	0.5992226513478521	63.68	3.3031000000000024	5	-8.6	TRUE	0.16417910447761194	999	0.6	0.513095238095238
generated_167	(4.217150629593872, 0.64)	0.4149867637754467	72.91	4.499100000000005	5	-7.8	TRUE	0.16455696202531644	999	0.8	0.5665226515245032
generated_168	(3.525569404932691, 0.72)	0.5292764499476494	67.87	4.648300000000003	5	-9.2	TRUE	0.14102564102564102	999	0.6	0.4635953136441298
generated_169	(3.4129185608036368, 0.73)	0.5969759646772609	46.61	4.380600000000004	5	-8.7	TRUE	0.19117647058823528	999	0.6	0.5136827014972921
generated_170	(2.071157407861957, 0.88)	0.7485050026587642	29.540000000000003	2.0715999999999997	5	-6.6	TRUE	0.2549019607843137	999	1	0.833494441759304
generated_171	(3.321669181498125, 0.74)	0.5355184857358021	55.84	2.6888000000000005	5	-6.9	TRUE	0.18309859154929578	999	1	0.7294340243501152
generated_172	(3.0544948007071406, 0.77)	0.6331146730815297	46.61	3.292500000000002	5	-7.6	TRUE	0.171875	999	0.6	0.560430816999806
generated_173	(3.9940761596207945, 0.67)	0.5633959643608674	38.77	5.017400000000005	5	-9.2	TRUE	0.14666666666666667	999	0.6	0.5099034568670195
generated_174	(3.211645137419473, 0.75)	0.5656151785097058	93.14	3.434520000000002	5	-8.6	TRUE	0.15789473684210525	999	0.6	0.476185073121533
generated_175	(2.883561781113171, 0.79)	0.879044882555231	66.84	2.2404000000000006	5	-8.6	TRUE	0.1864406779661017	999	0.6	0.5446011065500624
generated_176	(3.9565001357578105, 0.67)	0.39873106094137495	112.85000000000001	3.1260000000000012	5	-9	TRUE	0.12790697674418605	999	0.6	0.4610975609756097
generated_177	(3.537356003084934, 0.72)	0.6434974561809211	124.37	-0.44918	5	-7	TRUE	0.18333333333333332	999	0.6	0.5642007926023778
generated_178	(3.822269741409891, 0.69)	0.3400096164775719	121.21000000000001	3.2642000000000015	5	-8.1	TRUE	0.13414634146341464	999	0.6	0.4652563159185676
generated_179	(2.1180040546288943, 0.88)	0.71313108227712	29.540000000000003	2.0759999999999996	5	-6.8	TRUE	0.2708333333333333	999	0.6	0.6444811800610377
generated_180	(2.2593792681445297, 0.86)	0.7288534819742871	46.61	1.6025999999999998	5	-6.7	TRUE	0.21568627450980393	999	0.6	0.6318192978148784
generated_181	(2.414402600868849, 0.84)	0.6326725712210125	29.540000000000003	4.896200000000004	5	-8.8	TRUE	0.21666666666666667	999	0.6	0.5175177763413057
generated_182	(2.944377767192849, 0.78)	0.2551319118533837	29.540000000000003	7.474900000000007	5	-9	TRUE	0.18055555555555555	999	0.6	0.4594151633062139
generated_183	(3.1347176292120995, 0.76)	0.5068431460041632	29.540000000000003	5.459400000000005	5	-8.7	TRUE	0.19117647058823528	999	0.6	0.502329075882795
generated_184	(2.9892025183240722, 0.78)	0.2949880742582158	75.71	4.4695000000000045	4	-7.4	TRUE	0.13580246913580246	999	0.8	0.5647072794204964
generated_185	(2.071157407861957, 0.88)	0.7485050026587642	29.540000000000003	2.0715999999999997	5	-6.6	TRUE	0.2549019607843137	999	1	0.8301297453147525
generated_186	(3.7166474845928494, 0.7)	0.4160016469885896	46.61	4.114800000000003	5	-9.1	TRUE	0.16666666666666666	999	1	0.7029819899616179
generated_187	(2.8870629885209738, 0.79)	0.7202057126586847	46.61	1.6364999999999996	5	-7.8	TRUE	0.19642857142857142	999	0.8	0.7132719514933753
generated_188	(4.0917919310911905, 0.66)	0.26023879484149276	65.75	6.398870000000007	5	-8.3	TRUE	0.15476190476190477	999	0.6	0.46461054668601837
generated_189	(2.2593792681445297, 0.86)	0.7288534819742871	46.61	1.6025999999999998	5	-6.8	TRUE	0.21568627450980393	999	0.6	0.6403173816017853
generated_190	(3.4494889369760227, 0.73)	0.5254286020089883	29.540000000000003	1.9612	5	-6	TRUE	0.22448979591836735	999	0.8	0.737985911818419
generated_191	(3.1004399821473765, 0.77)	0.2912739126014999	46.61	6.611400000000006	5	-9.2	TRUE	0.14666666666666667	999	0.6	0.46142344497607657
generated_192	(3.0224770986270055, 0.78)	0.741367034496539	109.93	-0.3277	5	-6.8	TRUE	0.19642857142857142	999	0.6	0.58013461146237
generated_193	(3.307511820465229, 0.74)	0.3955055595865563	72.91	5.535500000000004	5	-8.9	TRUE	0.17105263157894737	999	0.6	0.46543529122029303
generated_194	(2.8870629885209738, 0.79)	0.7202057126586847	46.61	1.6364999999999996	5	-7.8	TRUE	0.19642857142857142	999	0.8	0.7137519693900518
generated_195	(2.9203522441428067, 0.79)	0.3095482513554747	46.61	6.732800000000006	5	-10.1	TRUE	0.1506849315068493	999	0.6	0.46384352912503046
generated_196	(3.3813414971522677, 0.74)	0.6084737789935103	109.93	1.2572999999999994	5	-8.9	TRUE	0.19672131147540983	999	0.8	0.6154000617856039
generated_197	(2.1180040546288943, 0.88)	0.71313108227712	29.540000000000003	2.0759999999999996	5	-6.7	TRUE	0.2708333333333333	999	0.6	0.6433443624331892
generated_198	(2.973273383708687, 0.78)	0.44307830654664443	110.20999999999998	3.4536000000000016	5	-8.1	TRUE	0.14285714285714285	999	0.6	0.46984227129337536
generated_199	(2.6186032964951593, 0.82)	0.7811277633115661	29.540000000000003	3.1091000000000015	5	-7.3	TRUE	0.22413793103448276	999	0.6	0.5898239587805925
generated_200	(4.026039420002977, 0.66)	0.2712651531524564	38.77	5.826600000000005	5	-9.6	TRUE	0.12941176470588237	999	0.6	0.46358248669569424
generated_201	(3.5812863659465144, 0.71)	0.7357925865162205	87.07	2.6739000000000015	5	-8.9	TRUE	0.15714285714285714	999	0.601054771711752	0.5000706975824523
generated_202	(2.451119761000207, 0.84)	0.5298254623914623	29.540000000000003	5.257600000000005	5	-9.2	TRUE	0.22033898305084745	999	0.6	0.48819007686932214
generated_203	(2.1180040546288943, 0.88)	0.71313108227712	29.540000000000003	2.0759999999999996	5	-6.8	TRUE	0.2708333333333333	999	0.6	0.6444811800610377
generated_204	(2.1180040546288943, 0.88)	0.71313108227712	29.540000000000003	2.0759999999999996	5	-6.7	TRUE	0.2708333333333333	999	0.6	0.6433443624331892
generated_205	(3.087604364477917, 0.77)	0.3876062470714018	58.64	6.459300000000005	5	-9.5	TRUE	0.13924050632911392	999	0.6	0.46131534972547145
generated_206	(3.545352072759913, 0.72)	0.6337934468357572	107.38000000000001	1.9475199999999993	5	-9.1	TRUE	0.16	999	0.6	0.4728775913129319
generated_207	(3.291372813280807, 0.75)	0.3419622040758937	66.84	3.1634000000000024	5	-7.6	TRUE	0.18309859154929578	999	0.6	0.524158052684228
generated_208	(3.626403428140489, 0.71)	0.5301608519044834	29.540000000000003	3.5861000000000027	5	-6.9	TRUE	0.18333333333333332	999	1	0.7601128880526811
generated_209	(2.1180040546288943, 0.88)	0.71313108227712	29.540000000000003	2.0759999999999996	5	-6.7	TRUE	0.2708333333333333	999	0.6	0.6433443624331892
generated_210	(2.1180040546288943, 0.88)	0.71313108227712	29.540000000000003	2.0759999999999996	5	-6.8	TRUE	0.2708333333333333	999	0.6	0.6444811800610377
generated_211	(3.8751938420515177, 0.68)	0.3281997928937613	93.14000000000001	4.624600000000004	5	-9.1	TRUE	0.13414634146341464	999	0.6	0.47366579177602797
generated_212	(3.1218516133957284, 0.76)	0.8413912743053716	66.84	1.5922	5	-7.9	TRUE	0.18333333333333332	999	0.6	0.5681159420289854
generated_213	(2.2593792681445297, 0.86)	0.7288534819742871	46.61	1.6025999999999998	5	-6.7	TRUE	0.21568627450980393	999	0.6	0.6318192978148784
generated_214	(3.3905589190755006, 0.73)	0.459879270183876	87.07000000000001	1.4838999999999998	5	-7.7	TRUE	0.11428571428571428	999	0.6	0.533690949991348
generated_215	(2.2378182744328026, 0.86)	0.8058721661029059	29.540000000000003	3.7386000000000026	5	-7.7	TRUE	0.22807017543859648	999	1	0.7519111758281762
generated_216	(2.7255380741993527, 0.81)	0.5568220061102572	83.91	3.6072000000000015	5	-8.2	TRUE	0.16666666666666666	999	0.6	0.5161490683229814
generated_217	(3.225198610107025, 0.75)	0.5781451270671027	58.97	4.218220000000004	5	-8.5	TRUE	0.1527777777777778	999	0.8	0.5944737238367717
generated_218	(4.115736499394176, 0.65)	0.2886175603238693	114.12	3.2285000000000004	5	-8.3	TRUE	0.14814814814814814	999	0.6	0.46406344593776483
generated_219	(3.4494889369760227, 0.73)	0.5254286020089883	29.540000000000003	1.9612	5	-5.9	TRUE	0.22448979591836735	999	0.8	0.7630172865374542
generated_220	(3.600968821852222, 0.71)	0.46048137105296355	38.77	5.755000000000006	5	-8.2	TRUE	0.18055555555555555	999	1	0.6716781035558328
generated_221	(2.905098658941224, 0.79)	0.879044882555231	66.84	2.2404000000000006	5	-8.8	TRUE	0.1864406779661017	999	0.6	0.540922911822572
generated_222	(2.2593792681445297, 0.86)	0.7288534819742871	46.61	1.6025999999999998	5	-6.7	TRUE	0.21568627450980393	999	0.6	0.6318192978148784
generated_223	(2.1180040546288943, 0.88)	0.71313108227712	29.540000000000003	2.0759999999999996	5	-6.8	TRUE	0.2708333333333333	999	0.6	0.6444811800610377
generated_224	(2.9692163976938666, 0.78)	0.661716575855659	49.85	4.235000000000004	5	-7.9	TRUE	0.16666666666666666	999	0.6	0.5008361953113334
generated_225	(2.2593792681445297, 0.86)	0.7288534819742871	46.61	1.6025999999999998	5	-7.1	TRUE	0.21568627450980393	999	0.6	0.6361416361416361
generated_226	(3.340379154075995, 0.74)	0.5254286020089882	29.540000000000003	1.9612	5	-6.5	TRUE	0.22	999	0.8	0.7541886195995785
generated_227	(3.34096500081157, 0.74)	0.7241190558445476	66.84	4.221020000000003	5	-8.4	TRUE	0.15492957746478872	999	0.6	0.4920176437108708
generated_228	(3.985433287108691, 0.67)	0.5926713450635867	38.77	4.2306000000000035	5	-9	TRUE	0.17142857142857143	999	0.6	0.5142628461661598
generated_229	(4.42482598999486, 0.62)	0.7968324526639954	61.8	2.1125000000000003	5	-8	TRUE	0.16417910447761194	999	1	0.7318082053013675
generated_230	(3.9891596957717814, 0.67)	0.7644343623330645	67.87	3.963700000000003	5	-9.9	TRUE	0.16216216216216217	999	0.6	0.49653857436198295
generated_231	(3.748873127704968, 0.69)	0.29423379740506855	49.77	6.753220000000008	5	-9.2	TRUE	0.13580246913580246	999	0.6012819091710172	0.4592908428602352
generated_232	(2.996406647886335, 0.78)	0.6108289121545067	29.540000000000003	3.831400000000003	5	-7.8	TRUE	0.20634920634920634	999	0.6	0.5524408561772437
generated_233	(3.088395199207543, 0.77)	0.4447092092646506	58.64	5.483600000000005	5	-8.8	TRUE	0.14473684210526316	999	0.6	0.4629199903311578
generated_234	(3.0798455903032664, 0.77)	0.47204202812522417	83.91	5.3140000000000045	5	-9.2	TRUE	0.14666666666666667	999	0.6	0.4652537241128739
generated_235	(2.1180040546288943, 0.88)	0.71313108227712	29.540000000000003	2.0759999999999996	5	-6.7	TRUE	0.2708333333333333	999	0.6	0.6433443624331892
generated_236	(3.8919778723069767, 0.68)	0.17228938376148367	87.15	4.408000000000004	5	-7.5	TRUE	0.12643678160919541	999	0.8	0.56535994297933
generated_237	(3.852755582546065, 0.68)	0.3834890723179327	59.080000000000005	4.068000000000003	4	-6.7	TRUE	0.14457831325301204	999	1	0.6775178026449644
generated_238	(2.1180040546288943, 0.88)	0.71313108227712	29.540000000000003	2.0759999999999996	5	-6.8	TRUE	0.2708333333333333	999	0.6	0.6444811800610377
generated_239	(3.3078158978512615, 0.74)	0.6060568086237829	29.540000000000003	1.405	5	-5.8	TRUE	0.2391304347826087	999	0.8	0.8196671709531014
generated_240	(3.1077758786555663, 0.77)	0.6134676949118918	29.540000000000003	3.6547000000000027	5	-7.4	TRUE	0.21666666666666667	999	0.8	0.6467724087052749
generated_241	(3.0972177433849364, 0.77)	0.4264657148727629	55.56	5.937400000000006	5	-9.1	TRUE	0.18309859154929578	999	0.6	0.4666666666666667
generated_242	(2.3453443221361834, 0.85)	0.7740702659257366	46.61	1.6406999999999998	5	-7.3	TRUE	0.21818181818181817	999	0.8	0.6862762237762238
generated_243	(2.1180040546288943, 0.88)	0.71313108227712	29.540000000000003	2.0759999999999996	5	-6.8	TRUE	0.2708333333333333	999	0.6	0.6444811800610377
generated_244	(2.1180040546288943, 0.88)	0.71313108227712	29.540000000000003	2.0759999999999996	5	-6.8	TRUE	0.2708333333333333	999	0.6	0.6444811800610377
generated_245	(2.6186032964951593, 0.82)	0.7811277633115661	29.540000000000003	3.1091000000000015	5	-7.3	TRUE	0.22413793103448276	999	0.6	0.590547798066595
generated_246	(3.522404415478092, 0.72)	0.3012234336963005	66.84	5.357100000000006	5	-8.9	TRUE	0.14864864864864866	999	0.6	0.4637387933123334
generated_247	(2.1180040546288943, 0.88)	0.71313108227712	29.540000000000003	2.0759999999999996	5	-6.8	TRUE	0.2708333333333333	999	0.6	0.6444811800610377
generated_248	(3.6115623154984604, 0.71)	0.5377587563280787	29.540000000000003	2.1273	5	-6.4	TRUE	0.21568627450980393	999	0.8	0.7461250934462995
generated_249	(4.16796073720499, 0.65)	0.597224548809223	79.23	2.729600000000002	5	-9.1	TRUE	0.1527777777777778	999	1	0.6877870264064294
generated_250	(3.6115623154984604, 0.71)	0.5377587563280787	29.540000000000003	2.1273	5	-6	TRUE	0.21568627450980393	999	0.8	0.7210500369731329
generated_251	(5.504897047379202, 0.5)	0.6596805623517258	105.17	2.0808	5	-9.4	TRUE	0.13513513513513514	999	1	0.6883749656876201
generated_252	(2.1180040546288943, 0.88)	0.71313108227712	29.540000000000003	2.0759999999999996	5	-6.7	TRUE	0.2708333333333333	999	0.6	0.6421388463501787
generated_253	(2.823215735107288, 0.8)	0.4776601571626375	75.71000000000001	5.459500000000005	5	-8.9	TRUE	0.14666666666666667	999	0.6	0.4664006874539651
generated_254	(4.26981690894023, 0.64)	0.41614495356999714	29.540000000000003	5.900900000000006	5	-8	TRUE	0.1527777777777778	999	1	0.689596400327243
generated_255	(3.823371135934451, 0.69)	0.5853432224865881	29.540000000000003	3.092500000000002	5	-7.3	TRUE	0.19298245614035087	999	1	0.7912631578947369
generated_256	(3.5674957521272113, 0.71)	0.7808918282100544	29.540000000000003	3.6397200000000023	5	-8	TRUE	0.1774193548387097	999	0.8	0.6569365260357278
generated_257	(3.8530745032705784, 0.68)	0.3469190262302021	55.56	6.203500000000006	5	-9.8	TRUE	0.13414634146341464	999	0.6	0.46716758836258715
generated_258	(4.170795383057863, 0.65)	0.24132513287200746	113.37	3.3605000000000036	5	-8.8	TRUE	0.15	999	0.6	0.4718904244817374
generated_259	(3.204674628087897, 0.76)	0.7308277736222506	78.87	2.0338999999999996	5	-7.6	TRUE	0.171875	999	0.8	0.5992716678805535
generated_260	(3.2974804782462215, 0.74)	0.5847585857954114	29.540000000000003	5.133400000000005	5	-9.8	TRUE	0.1746031746031746	999	0.6	0.5054773561811505
generated_261	(3.710277950856357, 0.7)	0.7409234962086241	55.84	3.1736000000000013	5	-8.1	TRUE	0.125	999	0.6	0.5327840416305291
generated_262	(2.8373143401940286, 0.8)	0.61363522427552	29.540000000000003	3.6609000000000025	5	-7.2	TRUE	0.20967741935483872	999	1	0.7541750779959626
generated_263	(4.336139743089584, 0.63)	0.33116485680222796	64.79	5.359120000000005	5	-8.8	TRUE	0.13953488372093023	999	1	0.6679347826086957
generated_264	(2.891887317018444, 0.79)	0.7318587889908397	63.68	3.519800000000002	5	-8.7	TRUE	0.18840579710144928	999	0.8	0.6041441704363053
generated_265	(2.1180040546288943, 0.88)	0.71313108227712	29.540000000000003	2.0759999999999996	5	-6.8	TRUE	0.2708333333333333	999	0.6	0.6444811800610377
generated_266	(2.1180040546288943, 0.88)	0.71313108227712	29.540000000000003	2.0759999999999996	5	-6.8	TRUE	0.2708333333333333	999	0.6	0.6444811800610377
generated_267	(3.579425072921655, 0.71)	0.6423897016592768	67.59	3.403500000000001	5	-8.9	TRUE	0.16417910447761194	999	0.8	0.6245622728774365
generated_268	(4.901101285850162, 0.57)	0.5481588757644026	108.66000000000001	0.6119999999999999	5	-8.5	TRUE	0.1038961038961039	999	0.6	0.5106790026658303
generated_269	(3.4494889369760227, 0.73)	0.5254286020089883	29.540000000000003	1.9612	5	-6.1	TRUE	0.22448979591836735	999	0.8	0.7649462929001833
generated_270	(3.0553743036908863, 0.77)	0.8091494986846635	66.84	3.5472000000000032	5	-8.4	TRUE	0.171875	999	0.6	0.5171324229914258
generated_271	(3.494518408134196, 0.72)	0.8548504192962278	66.84	1.4298	5	-7.3	TRUE	0.1896551724137931	999	0.8	0.678897983629467
generated_272	(3.172352384019079, 0.76)	0.788983128620763	46.61	3.587600000000003	5	-9.2	TRUE	0.15942028985507245	999	0.6	0.5353399065905553
generated_273	(3.0844183644779175, 0.77)	0.2811285175154205	46.61	6.916000000000007	5	-8.9	TRUE	0.16	999	0.6	0.4592777976403289
generated_274	(3.3901948007071407, 0.73)	0.8562574078364515	66.84	1.6064999999999998	5	-6.8	TRUE	0.1896551724137931	999	0.6010504118197362	0.5778294675550614
generated_275	(2.5396082298130676, 0.83)	0.7791991039700369	29.540000000000003	3.1472000000000016	5	-7.3	TRUE	0.24561403508771928	999	1	0.7697521301316809
generated_276	(3.3251441016928664, 0.74)	0.2881226974724598	46.61	6.338100000000006	5	-8.6	TRUE	0.1375	999	0.6	0.46190761847630474
generated_277	(3.4122884623800154, 0.73)	0.4442848499836556	96.8	4.247900000000003	5	-8.3	TRUE	0.12643678160919541	999	0.6	0.4723623710699639
generated_278	(2.071157407861957, 0.88)	0.7485050026587642	29.540000000000003	2.0715999999999997	5	-6.7	TRUE	0.2549019607843137	999	1	0.8301297453147525
generated_279	(2.6186032964951593, 0.82)	0.7811277633115661	29.540000000000003	3.1091000000000015	5	-7.3	TRUE	0.22413793103448276	999	0.6	0.5910752688172043
generated_280	(2.145967365689554, 0.87)	0.7680419448772188	29.540000000000003	2.38002	5	-6.7	TRUE	0.25	999	1	0.8099864437415274
generated_281	(3.4692122706817123, 0.73)	0.42745450726494705	54.260000000000005	5.877700000000006	5	-8.9	TRUE	0.20270270270270271	999	0.6	0.46937522571325385
generated_282	(3.4885724216260483, 0.72)	0.5844259269989357	66.84	3.915200000000003	5	-8.9	TRUE	0.1527777777777778	999	0.6	0.4900277008310249
generated_283	(3.544479281461923, 0.72)	0.2694135189425921	55.56	5.8635000000000055	5	-7.7	TRUE	0.16455696202531644	999	0.6	0.45605725590596996
generated_284	(2.0939737005311834, 0.88)	0.7473915260255125	46.61	1.7118	5	-7.2	TRUE	0.26	999	0.8	0.7135573845450389
generated_285	(3.4918334924011685, 0.72)	0.2932036315343175	46.61	6.187900000000007	5	-8.7	TRUE	0.1375	999	0.8	0.5652597788610154
generated_286	(3.5149382106317653, 0.72)	0.4095558360609574	49.85	4.788300000000005	5	-9	TRUE	0.175	999	0.8	0.5602664106564264
generated_287	(2.3327903963407444, 0.85)	0.8175579803055975	46.61	3.2696000000000023	5	-8.2	TRUE	0.1896551724137931	999	0.6	0.5489814814814815
generated_288	(3.51210557383435, 0.72)	0.5555122452858885	29.540000000000003	2.639800000000001	5	-6.7	TRUE	0.20754716981132076	999	1	0.8031763417305586
generated_289	(2.071157407861957, 0.88)	0.7485050026587642	29.540000000000003	2.0715999999999997	5	-6.7	TRUE	0.2549019607843137	999	1	0.8301297453147525
generated_290	(2.704989791152249, 0.81)	0.7135309521115236	29.540000000000003	4.607300000000004	5	-8.2	TRUE	0.22807017543859648	999	0.8	0.6127844500632111
generated_291	(4.103058321901566, 0.66)	0.17456623093665957	75.71000000000001	4.836700000000004	4	-8.2	TRUE	0.13414634146341464	999	0.6	0.4672062350119904
generated_292	(2.3327903963407444, 0.85)	0.8175579803055975	46.61	3.2696000000000023	5	-8.4	TRUE	0.1896551724137931	999	0.6	0.554950495049505
generated_293	(3.396974877016553, 0.73)	0.20993124268303562	46.61	6.797000000000007	5	-8.6	TRUE	0.15789473684210525	999	0.6	0.45932123497525335
generated_294	(3.0771989798625334, 0.77)	0.2916131365849817	46.61	6.254000000000006	5	-8.7	TRUE	0.14285714285714285	999	0.6	0.4640819225760625
generated_295	(3.85798237801536, 0.68)	0.6006223611821617	29.540000000000003	4.443700000000004	5	-8.7	TRUE	0.16417910447761194	999	0.8	0.6224698695723956
generated_296	(2.2649215188306897, 0.86)	0.783910479840972	29.540000000000003	3.2292000000000014	5	-6.8	TRUE	0.24074074074074073	999	0.6	0.5834388185654009
generated_297	(3.5441785183240704, 0.72)	0.22646989760182062	46.61	7.0044000000000075	5	-8.6	TRUE	0.15384615384615385	999	0.6	0.46123662306777646
generated_298	(2.1180040546288943, 0.88)	0.71313108227712	29.540000000000003	2.0759999999999996	5	-6.7	TRUE	0.2708333333333333	999	0.6	0.6433443624331892
generated_299	(4.123084563842551, 0.65)	0.29120643158771653	53.6	4.954500000000004	5	-9.2	TRUE	0.13253012048192772	999	0.6	0.46250903832248735
generated_300	(3.6431831656965015, 0.71)	0.27297314868756434	71.11000000000001	4.282000000000004	4	-8	TRUE	0.16049382716049382	999	0.6	0.45341970121381886
generated_301	(3.356303561213351, 0.74)	0.7927801788655018	38.77	3.5217000000000027	5	-8.5	TRUE	0.1864406779661017	999	0.6	0.5430481283422459
generated_302	(2.6166637400435278, 0.82)	0.3145168305740779	46.61	6.603600000000006	5	-9.9	TRUE	0.1896551724137931	999	0.6	0.46226960607155765
generated_303	(2.2649215188306897, 0.86)	0.783910479840972	29.540000000000003	3.2292000000000014	5	-6.8	TRUE	0.24074074074074073	999	0.6	0.5834388185654009
generated_304	(2.071157407861957, 0.88)	0.7485050026587642	29.540000000000003	2.0715999999999997	5	-6.7	TRUE	0.2549019607843137	999	1	0.8320904498436372
generated_305	(3.5408973385550135, 0.72)	0.5242059004130707	79.73	4.183100000000003	5	-7.8	TRUE	0.1375	999	0.6	0.46316736652669466
generated_306	(5.126768608243872, 0.54)	0.5099339515536964	88.53999999999999	3.0239200000000013	5	-9.1	TRUE	0.1411764705882353	999	0.6	0.46594880630076296
generated_307	(2.1180040546288943, 0.88)	0.71313108227712	29.540000000000003	2.0759999999999996	5	-6.8	TRUE	0.2708333333333333	999	0.6	0.6444811800610377
generated_308	(3.537356003084934, 0.72)	0.6434974561809211	124.37	-0.44918	5	-7	TRUE	0.18333333333333332	999	0.6	0.5634105025409373
generated_309	(2.822339096074563, 0.8)	0.40948967039165657	63.68	4.077500000000003	5	-8.9	TRUE	0.17391304347826086	999	0.8	0.5764328760097448
generated_310	(3.6549932655700674, 0.71)	0.5194580222614184	79.73000000000002	2.616600000000001	5	-8.5	TRUE	0.16176470588235295	999	0.6010262282588814	0.5053376755329495
generated_311	(2.996406647886335, 0.78)	0.6108289121545067	29.540000000000003	3.831400000000003	5	-8.2	TRUE	0.20634920634920634	999	0.6	0.547926267281106
generated_312	(3.431687083757554, 0.73)	0.5446096819592672	62.21	2.795300000000001	5	-6.7	TRUE	0.2	999	0.8	0.6185091995596792
generated_313	(4.676699310573273, 0.59)	0.3317640522848651	58.64	5.648900000000006	5	-8.2	TRUE	0.13580246913580246	999	0.6015216844272515	0.47066375483498496
generated_314	(2.722857053123983, 0.81)	0.7953237435566779	46.61	2.635700000000001	5	-7.5	TRUE	0.18032786885245902	999	0.6	0.5845783636744089
generated_315	(4.11728606544405, 0.65)	0.6175673778797828	41.57	1.4692999999999998	5	-6.4	TRUE	0.1864406779661017	999	1	0.8040540540540541
generated_316	(3.498466417001321, 0.72)	0.32662451557812705	59.5	5.462500000000006	5	-8.5	TRUE	0.12941176470588237	999	0.6	0.46458686697358853
generated_317	(2.1180040546288943, 0.88)	0.71313108227712	29.540000000000003	2.0759999999999996	5	-6.8	TRUE	0.2708333333333333	999	0.6	0.6444811800610377
generated_318	(3.676053435397275, 0.7)	0.24794211916502204	79.23	5.093000000000007	4	-9	TRUE	0.14473684210526316	999	0.6009093963843595	0.4674403441251941
generated_319	(2.1180040546288943, 0.88)	0.71313108227712	29.540000000000003	2.0759999999999996	5	-6.7	TRUE	0.2708333333333333	999	0.6	0.6421388463501787
generated_320	(3.710639827861953, 0.7)	0.3032296885640183	92.86	4.335720000000003	5	-9.3	TRUE	0.13924050632911392	999	0.6	0.46660675772825305
generated_321	(3.8595337535457963, 0.68)	0.5201213387327241	55.56	3.551700000000002	5	-8.5	TRUE	0.15942028985507245	999	0.8	0.6259463064865767
generated_322	(2.466850925076601, 0.84)	0.6927234396270924	55.56	3.2490000000000014	5	-8	TRUE	0.20967741935483872	999	0.6	0.5373923739237392
generated_323	(4.162434490907555, 0.65)	0.5564858259974719	29.540000000000003	2.7398000000000007	5	-7.2	TRUE	0.1724137931034483	999	0.8	0.7059158134243458
generated_324	(2.0939737005311834, 0.88)	0.7473915260255125	46.61	1.7118	5	-7.4	TRUE	0.26	999	0.8	0.7177095359039483
generated_325	(2.0939737005311834, 0.88)	0.7473915260255125	46.61	1.7118	5	-7.4	TRUE	0.26	999	0.8	0.7177095359039483
generated_326	(4.222037679856662, 0.64)	0.47676995027681307	58.64	3.3717000000000015	5	-9.7	TRUE	0.14814814814814814	999	0.8	0.6013769363166954
generated_327	(5.404966409426034, 0.51)	0.6863698052617763	55.84	3.2676000000000016	5	-7.3	TRUE	0.08571428571428572	999	0.6	0.5447793717087344
generated_328	(2.8461164344079872, 0.79)	0.4563050974038472	66.84	5.572640000000005	5	-9.4	TRUE	0.1780821917808219	999	0.6	0.46283111590554954
generated_329	(3.2666800099892708, 0.75)	0.8438328645917332	49.77	2.0686000000000004	5	-7.4	TRUE	0.1864406779661017	999	1	0.7731034482758621
generated_330	(4.53958362625759, 0.61)	0.1988544079388506	82.03	3.9783000000000026	5	-8.4	TRUE	0.13414634146341464	999	0.6012388867282414	0.4626054606647488
generated_331	(2.9166053614949448, 0.79)	0.7961601300354921	46.61	2.1539	5	-7.5	TRUE	0.2033898305084746	999	1	0.7745739199365834
generated_332	(2.5599793070960004, 0.83)	0.6310060233295905	46.61	3.7730000000000032	5	-7.9	TRUE	0.18032786885245902	999	0.6	0.5279187817258884
generated_333	(2.974609306717783, 0.78)	0.8024717237194978	29.540000000000003	3.2828000000000017	5	-8.5	TRUE	0.1896551724137931	999	1	0.761443494776828
generated_334	(3.7916942815656443, 0.69)	0.6215109382700474	29.540000000000003	3.8374000000000024	5	-8.3	TRUE	0.16923076923076924	999	1	0.7323919407611503
generated_335	(3.5659469793680847, 0.71)	0.5904532148482512	58.64	3.849300000000002	5	-8.5	TRUE	0.17105263157894737	999	0.6	0.4837542662116041
generated_336	(4.5991418814002945, 0.6)	0.5181958653027501	29.540000000000003	4.673300000000005	5	-8	TRUE	0.140625	999	1	0.7190075965734605
generated_337	(2.9598206371359517, 0.78)	0.402878634921897	46.61	5.584000000000006	5	-9	TRUE	0.14473684210526316	999	0.8	0.5682175226586104
generated_338	(2.1180040546288943, 0.88)	0.71313108227712	29.540000000000003	2.0759999999999996	5	-6.8	TRUE	0.2708333333333333	999	0.6	0.6433443624331892
generated_339	(3.7548712789003833, 0.69)	0.16591364760368016	140.70000000000002	2.1011999999999995	3	-6.5	TRUE	0.12941176470588237	999	0.6	0.46231186032510535
generated_340	(3.2842218140794897, 0.75)	0.453127624596108	107.97000000000001	3.2155000000000014	5	-7.6	TRUE	0.13924050632911392	999	0.8	0.5613951207551796
generated_341	(3.2768980509095513, 0.75)	0.670578690702965	66.84	2.1213999999999995	5	-8.2	TRUE	0.13636363636363635	999	0.6	0.5482433431952662
generated_342	(4.139966012204844, 0.65)	0.6132154762876526	49.77	4.206900000000004	5	-8.4	TRUE	0.1527777777777778	999	0.6	0.5039771015366075
generated_343	(3.4054022060620763, 0.73)	0.36274492577111483	59.5	5.629400000000006	5	-9.1	TRUE	0.13414634146341464	999	0.6	0.4645153433999026
generated_344	(3.650103736117847, 0.71)	0.25269798411321487	55.56	5.862800000000006	4	-7.3	TRUE	0.1625	999	0.6	0.45687880205896114
generated_345	(2.812626425407089, 0.8)	0.441318644169438	79.73	5.007100000000005	5	-8.5	TRUE	0.1625	999	1	0.6669495635305529
generated_346	(2.2958894569815964, 0.86)	0.8071865255084694	29.540000000000003	3.666800000000003	5	-8.3	TRUE	0.22413793103448276	999	0.6	0.5433068017366136
generated_347	(3.261913040378963, 0.75)	0.4720055864030246	66.84	5.579600000000005	4	-10	TRUE	0.1506849315068493	999	0.6	0.46543301258327163
generated_348	(4.009698675106824, 0.67)	0.5790430465302684	29.540000000000003	2.782300000000001	5	-7.5	TRUE	0.1694915254237288	999	1	0.7954008166774125
generated_349	(3.6171382584598524, 0.71)	0.5233937164388347	125.04000000000002	2.2535	5	-9	TRUE	0.14285714285714285	999	0.6	0.4651812965449884
generated_350	(3.742328797425837, 0.7)	0.6299288629031246	76.07	4.088200000000003	5	-9.3	TRUE	0.1375	999	0.6	0.48378230548338574
generated_351	(3.081868831767684, 0.77)	0.4310114692138038	49.85	6.001200000000006	5	-9.4	TRUE	0.16666666666666666	999	0.6	0.46546233925290875
generated_352	(2.7779052106333406, 0.8)	0.7114766547820811	29.540000000000003	2.3908000000000005	5	-7.7	TRUE	0.22641509433962265	999	0.6	0.6147202228929649
generated_353	(2.840976195592667, 0.8)	0.8852056421217916	49.77	3.0614000000000012	5	-8.2	TRUE	0.19298245614035087	999	0.601319427310202	0.5485981413626326
generated_354	(2.866495049913935, 0.79)	0.7870508970200185	49.77	1.3943999999999999	5	-6.7	TRUE	0.22	999	0.6012539135701976	0.6314094796189671
generated_355	(2.1180040546288943, 0.88)	0.71313108227712	29.540000000000003	2.0759999999999996	5	-6.8	TRUE	0.2708333333333333	999	0.6	0.6444811800610377
generated_356	(2.2593792681445297, 0.86)	0.7288534819742871	46.61	1.6025999999999998	5	-6.7	TRUE	0.21568627450980393	999	0.6	0.6318192978148784
generated_357	(2.2593792681445297, 0.86)	0.7288534819742871	46.61	1.6025999999999998	5	-6.7	TRUE	0.21568627450980393	999	0.6	0.6354695587872812
generated_358	(2.4040475805949963, 0.84)	0.8114303407580561	46.61	3.265200000000002	5	-7.7	TRUE	0.18333333333333332	999	0.8	0.6350419717806751
generated_359	(3.7348077806418996, 0.7)	0.5814394782061761	29.540000000000003	4.542500000000004	5	-8.5	TRUE	0.16923076923076924	999	1	0.7231023102310231
generated_360	(3.1355419991096465, 0.76)	0.506329680891841	29.540000000000003	1.4458999999999997	5	-5.9	TRUE	0.17647058823529413	999	1	0.8993989696622782
generated_361	(3.017131375902136, 0.78)	0.27770169596527383	46.61	6.611400000000006	5	-9.2	TRUE	0.14666666666666667	999	0.6	0.4611838155841037
generated_362	(3.8873485783143353, 0.68)	0.6986961250531335	90.23	0.5185999999999996	5	-7	TRUE	0.14754098360655737	999	0.6011595138663516	0.5611458307522617
generated_363	(3.2705332079641245, 0.75)	0.5983747975366243	79.73	3.865800000000003	5	-8.6	TRUE	0.14814814814814814	999	0.6	0.4794513250765748
generated_364	(4.083527649313532, 0.66)	0.5958694218608286	38.77	3.730000000000003	5	-8	TRUE	0.15714285714285714	999	1	0.7133854499042757
generated_365	(3.517320204628045, 0.72)	0.5092501743919083	66.84	5.117220000000005	5	-9.4	TRUE	0.15492957746478872	999	0.6	0.4652742462767889
generated_366	(2.1180040546288943, 0.88)	0.71313108227712	29.540000000000003	2.0759999999999996	5	-6.8	TRUE	0.2708333333333333	999	0.6	0.6444811800610377
generated_367	(3.2794491228531903, 0.75)	0.5523803741258342	122.24000000000001	2.0535399999999995	5	-7.7	TRUE	0.15384615384615385	999	0.6	0.4720483115602662
generated_368	(2.9160328680753267, 0.79)	0.7955670402968322	46.61	3.6993000000000027	5	-9	TRUE	0.16923076923076924	999	0.6	0.5228430566967954
generated_369	(3.043662210631764, 0.77)	0.23623120127816957	63.68	5.901500000000006	5	-9	TRUE	0.15789473684210525	999	0.8	0.5672072072072072
generated_370	(2.1180040546288943, 0.88)	0.71313108227712	29.540000000000003	2.0759999999999996	5	-6.8	TRUE	0.2708333333333333	999	0.6	0.6444811800610377
generated_371	(3.448756894893366, 0.73)	0.6696022541380563	55.56	3.2081000000000017	5	-7.8	TRUE	0.19696969696969696	999	0.6	0.5473328591749644
generated_372	(2.8334089431449296, 0.8)	0.8677276341745364	66.84	2.236	5	-8.7	TRUE	0.1864406779661017	999	0.8	0.6340425531914894
generated_373	(3.656034401492077, 0.7)	0.5042068332487579	102.37	2.8355000000000006	5	-8.3	TRUE	0.16049382716049382	999	0.8	0.5733549351944167
generated_374	(3.8719150779584677, 0.68)	0.28706921900234483	66.84	5.166700000000006	5	-8.9	TRUE	0.13414634146341464	999	0.600773122226329	0.4687446618743098
generated_375	(3.675247311004716, 0.7)	0.7668192120421771	83.91	3.1938000000000013	5	-8.8	TRUE	0.16417910447761194	999	0.6	0.4909972299168975
generated_376	(3.4498677879076416, 0.73)	0.2428878242707432	29.540000000000003	7.375920000000008	5	-9	TRUE	0.1625	999	0.6	0.4595493688805002
generated_377	(3.040376819634636, 0.77)	0.5992410836311735	29.540000000000003	4.393900000000004	5	-8.5	TRUE	0.20634920634920634	999	0.6	0.5237214725970348
generated_378	(3.740399298288051, 0.7)	0.6143777394300981	29.540000000000003	4.152400000000004	5	-8.8	TRUE	0.171875	999	1	0.7406928645294726
generated_379	(4.162434490907555, 0.65)	0.5564858259974719	29.540000000000003	2.7398000000000007	5	-7.2	TRUE	0.1724137931034483	999	0.8	0.7059158134243458
generated_380	(3.2974804782462215, 0.74)	0.5847585857954114	29.540000000000003	5.133400000000005	5	-9.8	TRUE	0.1746031746031746	999	0.6	0.5054773561811505
generated_381	(4.625021888125319, 0.6)	0.5811439686504637	111.21000000000001	0.39759999999999956	5	-8.2	TRUE	0.1643835616438356	999	0.6	0.5187352524775837
generated_382	(3.0599508260163786, 0.77)	0.41356901005779084	100.96	4.117500000000003	5	-8.3	TRUE	0.12941176470588237	999	0.6	0.4641872942324107
generated_383	(2.662108042799595, 0.82)	0.5196174323922231	113.00999999999999	4.220100000000002	5	-9.4	TRUE	0.15492957746478872	999	0.6	0.46815697963238945
generated_384	(4.360473598293204, 0.63)	0.41567003112516043	41.57	6.021800000000007	5	-10.4	TRUE	0.14457831325301204	999	0.601063854545852	0.4670354751075235
generated_385	(2.2593792681445297, 0.86)	0.7288534819742871	46.61	1.6025999999999998	5	-6.6	TRUE	0.21568627450980393	999	0.6	0.6318192978148784
generated_386	(2.7466635952471474, 0.81)	0.3955665270037395	75.71	4.143800000000002	5	-8.3	TRUE	0.15714285714285714	999	0.6	0.4644094680331869
generated_387	(3.6010846772688065, 0.71)	0.6688636681722704	107.46000000000001	2.3448	5	-8.8	TRUE	0.22857142857142856	999	0.8	0.573217435122197
generated_388	(3.2760832904914396, 0.75)	0.7261909086123539	29.540000000000003	2.9518000000000013	5	-7.9	TRUE	0.2	999	0.6	0.5957437472575691
generated_389	(2.1180040546288943, 0.88)	0.71313108227712	29.540000000000003	2.0759999999999996	5	-6.7	TRUE	0.2708333333333333	999	0.6	0.6433443624331892
generated_390	(3.8953200860730535, 0.68)	0.4142625922276176	93.14	3.640100000000002	5	-8.9	TRUE	0.16	999	0.6	0.4915113871635611
generated_391	(2.1180040546288943, 0.88)	0.71313108227712	29.540000000000003	2.0759999999999996	5	-6.8	TRUE	0.2708333333333333	999	0.6	0.6481755549885175
generated_392	(3.117501761197003, 0.76)	0.576515916020171	29.540000000000003	4.307000000000004	5	-7.7	TRUE	0.2	999	0.6	0.5276657060518732
generated_393	(3.0885103833162217, 0.77)	0.31517713698189653	46.61	6.0293000000000045	5	-8.9	TRUE	0.14666666666666667	999	0.6	0.47244593586875466
generated_394	(2.2790696281329943, 0.86)	0.7620984622104128	46.61	1.5982	5	-6.8	TRUE	0.2037037037037037	999	0.8	0.7199586111749827
generated_395	(3.0240570713612094, 0.78)	0.8043887405073273	66.84	0.8818199999999998	5	-6.9	TRUE	0.2	999	0.6	0.6073181516692461
generated_396	(2.071157407861957, 0.88)	0.7485050026587642	29.540000000000003	2.0715999999999997	5	-6.7	TRUE	0.2549019607843137	999	1	0.8301297453147525
generated_397	(2.902619652024974, 0.79)	0.41114934834573275	46.61	5.016200000000005	5	-9.5	TRUE	0.17391304347826086	999	0.6	0.47984241628365065
generated_398	(2.2593792681445297, 0.86)	0.7288534819742871	46.61	1.6025999999999998	5	-6.7	TRUE	0.21568627450980393	999	0.6	0.6318192978148784
generated_399	(2.1180040546288943, 0.88)	0.71313108227712	29.540000000000003	2.0759999999999996	5	-6.8	TRUE	0.2708333333333333	999	0.6	0.6433443624331892
generated_400	(3.3078158978512615, 0.74)	0.6060568086237829	29.540000000000003	1.405	5	-5.8	TRUE	0.2391304347826087	999	0.8	0.8196671709531014
generated_401	(3.6803980378557135, 0.7)	0.4748559834200163	81.00000000000001	3.6709000000000023	5	-6.9	TRUE	0.14634146341463414	999	0.8	0.5590358527131782
generated_402	(2.1180040546288943, 0.88)	0.71313108227712	29.540000000000003	2.0759999999999996	5	-6.8	TRUE	0.2708333333333333	999	0.6	0.6444811800610377
generated_403	(3.646491397960954, 0.71)	0.4018739078425103	63.68	4.780800000000005	5	-10.1	TRUE	0.1375	999	0.8	0.5691980558930742
generated_404	(3.8646289801093365, 0.68)	0.29070232975904153	107.97000000000001	3.620420000000001	5	-8.4	TRUE	0.13580246913580246	999	0.6	0.46684723726977245
generated_405	(2.2593792681445297, 0.86)	0.7288534819742871	46.61	1.6025999999999998	5	-6.7	TRUE	0.21568627450980393	999	0.6	0.6318192978148784
generated_406	(3.3321938420515176, 0.74)	0.33413476281767396	49.77	5.707000000000007	5	-9.2	TRUE	0.16216216216216217	999	1	0.6684229651162791
generated_407	(3.2963964154780916, 0.74)	0.4032278679761226	87.07000000000001	3.8987000000000025	5	-8	TRUE	0.1643835616438356	999	0.8	0.5691050963179712
generated_408	(3.3676622811915324, 0.74)	0.8402227530413111	41.57	3.699600000000002	5	-8.5	TRUE	0.15942028985507245	999	0.6	0.510177680798005
generated_409	(3.5187967224367895, 0.72)	0.2647606430853419	58.64	5.9515000000000065	5	-7.3	TRUE	0.14102564102564102	999	0.6	0.46260162601626015
generated_410	(2.2593792681445297, 0.86)	0.7288534819742871	46.61	1.6025999999999998	5	-6.7	TRUE	0.21568627450980393	999	0.6	0.6370979621900319
generated_411	(3.22126097491865, 0.75)	0.509587862658321	104.14	3.4583000000000013	5	-9.1	TRUE	0.15714285714285714	999	0.6	0.4650908644400786
generated_412	(3.4088461580523486, 0.73)	0.46801481799369976	49.85	5.471000000000005	5	-9.5	TRUE	0.14102564102564102	999	0.8	0.5700924349306737
generated_413	(3.92536302778427, 0.67)	0.39781755816424025	49.77	5.443900000000006	5	-7.7	TRUE	0.13095238095238096	999	1	0.6714007070583933
generated_414	(4.162434490907555, 0.65)	0.5564858259974719	29.540000000000003	2.7398000000000007	5	-7.2	TRUE	0.1724137931034483	999	0.8	0.7059158134243458
generated_415	(2.2246254665676535, 0.86)	0.8078397689089472	29.540000000000003	3.743000000000003	5	-8.4	TRUE	0.23636363636363636	999	0.6	0.5552388144232585
generated_416	(3.234449707798518, 0.75)	0.631886426505317	53.33	3.360280000000002	5	-7.3	TRUE	0.19402985074626866	999	0.8	0.6384737678855326
generated_417	(3.755804204539653, 0.69)	0.3740848323346655	29.540000000000003	7.172200000000007	5	-9.8	TRUE	0.14864864864864866	999	0.8	0.5607742090124641
generated_418	(2.666693450187182, 0.81)	0.8719215620360307	66.84	2.349600000000001	5	-8.5	TRUE	0.19642857142857142	999	0.8	0.633728813559322
generated_419	(3.4865136372051895, 0.72)	0.3344995423202119	95.94	4.718700000000004	5	-7.8	TRUE	0.18055555555555555	999	0.8	0.5655641087322589
generated_420	(2.1180040546288943, 0.88)	0.71313108227712	29.540000000000003	2.0759999999999996	5	-6.8	TRUE	0.2708333333333333	999	0.6	0.6444811800610377
generated_421	(3.8860536426186263, 0.68)	0.3011953278697507	66.84	5.7846000000000055	5	-7.9	TRUE	0.1375	999	0.8	0.5606081789584062
generated_422	(3.27750526695743, 0.75)	0.6321025560466054	38.77	4.5385000000000035	5	-8.7	TRUE	0.15714285714285714	999	0.6	0.5076970538331019
generated_423	(3.544923446062044, 0.72)	0.7433520921510121	29.540000000000003	3.494200000000002	5	-8.1	TRUE	0.1864406779661017	999	0.6	0.5666136092319936
generated_424	(4.593648316035169, 0.6)	0.3539312463752391	90.63	2.082979999999999	5	-8.1	TRUE	0.11538461538461539	999	1	0.7151664611590629
generated_425	(2.756627665428626, 0.8)	0.7535374227520921	29.540000000000003	3.1403000000000016	5	-7.3	TRUE	0.22033898305084745	999	1	0.7696858029480217
generated_426	(3.016651934802283, 0.78)	0.6020847118674568	29.540000000000003	4.221500000000004	5	-7.6	TRUE	0.20967741935483872	999	0.6	0.5389096739711384
generated_427	(4.310660233042119, 0.63)	0.5231834202528647	93.14000000000001	2.858500000000001	5	-8.5	TRUE	0.13580246913580246	999	0.8	0.5636904761904762
generated_428	(4.7050927061094745, 0.59)	0.4784027192636406	88.1	3.074200000000001	5	-8.2	TRUE	0.13953488372093023	999	0.6	0.4676001991535972
generated_429	(2.9893565693242454, 0.78)	0.4817035713650581	75.71000000000001	5.201100000000005	5	-9.6	TRUE	0.14864864864864866	999	0.6	0.46558560763676415
generated_430	(2.071157407861957, 0.88)	0.7485050026587642	29.540000000000003	2.0715999999999997	5	-6.6	TRUE	0.2549019607843137	999	1	0.8301297453147525
generated_431	(3.5072960507905213, 0.72)	0.63173413886421	75.79	3.2822000000000013	5	-9.2	TRUE	0.15714285714285714	999	0.8	0.6199902407286924
generated_432	(2.1180040546288943, 0.88)	0.71313108227712	29.540000000000003	2.0759999999999996	5	-6.8	TRUE	0.2708333333333333	999	0.6	0.6444811800610377
generated_433	(5.505431348461465, 0.5)	0.6594353325631912	72.91	3.2052000000000014	5	-8.1	TRUE	0.07462686567164178	999	0.6	0.510703
generated_434	(3.3576194735628633, 0.74)	0.5280581571809911	93.14	4.347400000000004	5	-9.2	TRUE	0.19117647058823528	999	0.6009243280078784	0.46799541672461636
generated_435	(3.2795581077857836, 0.75)	0.422547974004451	87.07000000000001	4.766200000000007	5	-10.2	TRUE	0.15942028985507245	999	0.6	0.466852195423624
generated_436	(3.839486820501639, 0.68)	0.41175311566358586	96.8	4.729700000000004	5	-7.6	TRUE	0.12643678160919541	999	0.8	0.570628078817734
generated_437	(3.27908628882588, 0.75)	0.2734411272407757	29.540000000000003	6.362100000000005	5	-8.8	TRUE	0.17567567567567569	999	0.6	0.48796888024451235
generated_438	(4.237927946344067, 0.64)	0.27130365388114747	49.85	5.746800000000007	5	-9	TRUE	0.13924050632911392	999	1	0.657985083461584
generated_439	(4.479440775049392, 0.61)	0.6320158927217524	86.33000000000001	2.9418000000000006	5	-8.7	TRUE	0.13580246913580246	999	0.6	0.4683069639965118
generated_440	(2.3327903963407444, 0.85)	0.8175579803055975	46.61	3.2696000000000023	5	-8.4	TRUE	0.1896551724137931	999	0.6	0.5485256173977147
generated_441	(3.9999786661665073, 0.67)	0.35649656753301245	55.56	6.253200000000007	5	-9.8	TRUE	0.13095238095238096	999	0.8	0.5636904761904762
generated_442	(3.886312459846202, 0.68)	0.46622986260308885	29.540000000000003	4.308400000000003	5	-6.6	TRUE	0.18032786885245902	999	1	0.7285502958579881
generated_443	(3.748135702412341, 0.69)	0.5837110070546859	29.540000000000003	3.1724000000000014	5	-7.3	TRUE	0.1694915254237288	999	1	0.7813573015552413
generated_444	(3.594616758488737, 0.71)	0.7437678889161101	55.84	2.9179000000000013	5	-7.5	TRUE	0.16176470588235295	999	0.6	0.5408863473909935
generated_445	(2.071157407861957, 0.88)	0.7485050026587642	29.540000000000003	2.0715999999999997	5	-6.6	TRUE	0.2549019607843137	999	1	0.833494441759304
generated_446	(2.2790696281329943, 0.86)	0.7620984622104128	46.61	1.5982	5	-6.8	TRUE	0.2037037037037037	999	0.8	0.7200552613400875
generated_447	(2.2958894569815964, 0.86)	0.8071865255084694	29.540000000000003	3.666800000000003	5	-8.9	TRUE	0.22413793103448276	999	0.6	0.5470043572984749
generated_448	(2.840976195592667, 0.8)	0.8852056421217916	49.77	3.0614000000000012	5	-8.2	TRUE	0.19298245614035087	999	0.601190975854119	0.5482461236373967
generated_449	(2.75249887081406, 0.81)	0.777525754327002	63.68	2.625800000000001	5	-8.5	TRUE	0.18181818181818182	999	0.8	0.623164293713006
generated_450	(4.822803220621951, 0.58)	0.32157415835201725	68.23	4.530800000000004	5	-8.2	TRUE	0.13095238095238096	999	0.6	0.4621232136423682
generated_451	(4.152754584533854, 0.65)	0.4282634571278971	87.07000000000001	4.290300000000004	5	-8.2	TRUE	0.13095238095238096	999	0.8	0.5719925971622455
generated_452	(2.754762843383091, 0.81)	0.7832711198236371	46.61	2.1592000000000002	5	-7.3	TRUE	0.2	999	0.8	0.6848334054521852
generated_453	(2.840976195592667, 0.8)	0.8852056421217916	49.77	3.0614000000000012	5	-8.2	TRUE	0.19298245614035087	999	0.601190975854119	0.5482461236373967
generated_454	(2.957497995000157, 0.78)	0.5262291737219791	29.540000000000003	4.725800000000005	5	-8.1	TRUE	0.2	999	1	0.7135114503816794
generated_455	(2.2593792681445297, 0.86)	0.7288534819742871	46.61	1.6025999999999998	5	-6.7	TRUE	0.21568627450980393	999	0.6	0.6319348469891412
generated_456	(2.1180040546288943, 0.88)	0.71313108227712	29.540000000000003	2.0759999999999996	5	-6.8	TRUE	0.2708333333333333	999	0.6	0.6444811800610377
generated_457	(3.4348908918887613, 0.73)	0.5867597482745355	29.540000000000003	5.284200000000006	5	-9.4	TRUE	0.16923076923076924	999	1	0.689732770745429
generated_458	(3.098843098249203, 0.77)	0.6335148563641392	87.07000000000001	3.6130000000000027	5	-7.7	TRUE	0.16666666666666666	999	0.6	0.49005228204041257
generated_459	(3.4849719528797944, 0.72)	0.6445271437197511	87.15	3.220620000000001	5	-9.4	TRUE	0.15789473684210525	999	0.6	0.4662422699163332
generated_460	(4.362264946585151, 0.63)	0.7249983599303449	79.23	3.1397000000000017	5	-9.7	TRUE	0.15584415584415584	999	0.6	0.5073604453378692
generated_461	(3.2974804782462215, 0.74)	0.5847585857954114	29.540000000000003	5.133400000000005	5	-9.8	TRUE	0.1746031746031746	999	0.6	0.5065753002771789
generated_462	(3.338895800093475, 0.74)	0.4387061857922572	79.73	4.764020000000004	5	-9.7	TRUE	0.14473684210526316	999	0.6	0.46754310871957927
generated_463	(3.6115623154984604, 0.71)	0.5377587563280787	29.540000000000003	2.1273	5	-6	TRUE	0.21568627450980393	999	0.8	0.7413032705649157
generated_464	(2.1180040546288943, 0.88)	0.71313108227712	29.540000000000003	2.0759999999999996	5	-6.6	TRUE	0.2708333333333333	999	0.6	0.6567057623661396
generated_465	(3.5074766313538985, 0.72)	0.4376039120419708	102.59	4.027200000000002	5	-8.1	TRUE	0.12359550561797752	999	0.6	0.461479530763706
generated_466	(2.974138382756669, 0.78)	0.38233525295978993	49.85	5.969600000000007	5	-8.3	TRUE	0.16	999	0.8	0.568954208672416
generated_467	(2.2790696281329943, 0.86)	0.7620984622104128	46.61	1.5982	5	-7	TRUE	0.2037037037037037	999	0.8	0.7264035705896171
generated_468	(2.2593792681445297, 0.86)	0.7288534819742871	46.61	1.6025999999999998	5	-7.1	TRUE	0.21568627450980393	999	0.6	0.6319471624266144
generated_469	(4.222419159591121, 0.64)	0.427960069178158	66.84	5.478300000000005	5	-8.8	TRUE	0.12941176470588237	999	0.8	0.5633681398737251
generated_470	(3.6986502745581156, 0.7)	0.43997026228317626	92.86	4.169200000000003	4	-8.5	TRUE	0.14285714285714285	999	0.60110967855861	0.4612627406021509
generated_471	(4.244528409474373, 0.64)	0.5028258834347198	42.43000000000001	6.009200000000006	5	-10	TRUE	0.12790697674418605	999	1	0.6703745600804425
generated_472	(3.3830885693242454, 0.74)	0.2989440094082707	49.77	6.581900000000007	5	-8.6	TRUE	0.16666666666666666	999	0.6	0.46114114114114113
generated_473	(3.0820552335733176, 0.77)	0.56483743162515	95.94000000000001	3.631800000000002	5	-9.3	TRUE	0.1506849315068493	999	0.6	0.47817556376608483
generated_474	(4.031426677807507, 0.66)	0.40296027393772554	76.07000000000001	5.319520000000006	5	-8.8	TRUE	0.14473684210526316	999	1	0.668398163807683
generated_475	(3.181066644140147, 0.76)	0.5943956622491459	46.61	3.443500000000002	5	-8.1	TRUE	0.15942028985507245	999	0.6	0.5374413349556753
generated_476	(3.3002824802433413, 0.74)	0.12758001016121112	29.540000000000003	7.600500000000007	5	-9.7	TRUE	0.17105263157894737	999	0.6	0.4666267082234476
generated_477	(3.2950719006266054, 0.74)	0.28050478266014167	46.61	6.5338000000000065	5	-8.7	TRUE	0.14285714285714285	999	0.6	0.4624490285440153
generated_478	(2.3996770120331234, 0.84)	0.8119033868104543	46.61	3.1934000000000013	5	-8.2	TRUE	0.18032786885245902	999	0.6	0.5449122807017543
generated_479	(3.374846614788309, 0.74)	0.47091996090091737	29.540000000000003	4.116000000000003	5	-8.1	TRUE	0.2	999	0.6	0.5336504161712248
generated_480	(2.9433697018422933, 0.78)	0.4185672407744271	100.97999999999999	2.786200000000001	5	-8.3	TRUE	0.16417910447761194	999	0.6	0.5112335799486638
generated_481	(2.071157407861957, 0.88)	0.7485050026587642	29.540000000000003	2.0715999999999997	5	-6.6	TRUE	0.2549019607843137	999	1	0.833494441759304
generated_482	(2.2593792681445297, 0.86)	0.7288534819742871	46.61	1.6025999999999998	5	-7	TRUE	0.21568627450980393	999	0.6	0.6354695587872812
generated_483	(3.823371135934451, 0.69)	0.5853432224865881	29.540000000000003	3.092500000000002	5	-7.6	TRUE	0.19298245614035087	999	1	0.792918680395041
generated_484	(2.9427555952471494, 0.78)	0.2560140372482062	82.14	4.333000000000004	4	-7	TRUE	0.15	999	0.6	0.46427710843373493
generated_485	(3.2855059053434346, 0.75)	0.811266531231058	66.84	3.2592000000000017	5	-8.8	TRUE	0.16666666666666666	999	0.6013223869863565	0.5116854311788702
generated_486	(3.7667599636902276, 0.69)	0.6538672093988436	70.08	4.243700000000005	5	-9.1	TRUE	0.15789473684210525	999	0.6	0.47093270071169935
generated_487	(2.1180040546288943, 0.88)	0.71313108227712	29.540000000000003	2.0759999999999996	5	-6.8	TRUE	0.2708333333333333	999	0.6	0.6444811800610377
generated_488	(3.2655300209466036, 0.75)	0.8429611997635577	49.77	4.094500000000004	5	-8.8	TRUE	0.1875	999	0.6012741230735774	0.516922867780754
generated_489	(3.4369104144182545, 0.73)	0.5078871675416698	104.14	3.6513000000000018	5	-9.3	TRUE	0.17142857142857143	999	0.6	0.46804136402806845
generated_490	(2.5114686803392416, 0.83)	0.8117749654457853	46.61	3.4087000000000023	5	-8.6	TRUE	0.1774193548387097	999	0.6	0.5482635796972395
generated_491	(2.1180040546288943, 0.88)	0.71313108227712	29.540000000000003	2.0759999999999996	5	-6.7	TRUE	0.2708333333333333	999	0.6	0.6433443624331892
generated_492	(3.5267591816624027, 0.72)	0.3291813261800262	49.77	5.936900000000007	5	-9.1	TRUE	0.14473684210526316	999	0.6010118632027176	0.46151680506294324
generated_493	(4.096773446746379, 0.66)	0.6234332428506175	66.84	4.858000000000005	5	-8.7	TRUE	0.14864864864864866	999	0.6	0.47036165469407976
generated_494	(2.996406647886335, 0.78)	0.6108289121545067	29.540000000000003	3.831400000000003	5	-7.6	TRUE	0.20634920634920634	999	0.6	0.5647559591373439
generated_495	(2.970319530902124, 0.78)	0.6757240673650442	46.61	4.518000000000003	5	-9.4	TRUE	0.18055555555555555	999	0.6	0.5009775313685438
generated_496	(2.616626774521757, 0.82)	0.4522938524426285	29.540000000000003	5.911000000000006	5	-9.3	TRUE	0.20634920634920634	999	0.6	0.4784619485539118
generated_497	(3.6000204154780917, 0.71)	0.550349748605025	58.64	4.7923000000000044	5	-9.7	TRUE	0.14666666666666667	999	0.8	0.570138033029332
generated_498	(2.1180040546288943, 0.88)	0.71313108227712	29.540000000000003	2.0759999999999996	5	-6.8	TRUE	0.2708333333333333	999	0.6	0.6429964084145716
generated_499	(2.1180040546288943, 0.88)	0.71313108227712	29.540000000000003	2.0759999999999996	5	-6.8	TRUE	0.2708333333333333	999	0.6	0.6444811800610377
generated_500	(2.1180040546288943, 0.88)	0.71313108227712	29.540000000000003	2.0759999999999996	5	-6.7	TRUE	0.2708333333333333	999	0.6	0.6559602649006622
generated_501	(3.6115623154984604, 0.71)	0.5377587563280787	29.540000000000003	2.1273	5	-6	TRUE	0.21568627450980393	999	0.8	0.7413032705649157
generated_502	(3.730918613967777, 0.7)	0.45178118508016424	66.84	4.730300000000004	5	-8.9	TRUE	0.1375	999	0.8	0.5752927842840952
generated_503	(3.160163024230643, 0.76)	0.5790257290683873	29.540000000000003	4.2253200000000035	5	-8	TRUE	0.19402985074626866	999	0.6	0.5326185290668454
generated_504	(2.45704341391305, 0.84)	0.8545130745911143	83.91	2.9678000000000004	5	-8.1	TRUE	0.1746031746031746	999	0.6	0.5192968111201962
generated_505	(3.1530962101373143, 0.76)	0.3638209831007838	49.77	5.367800000000005	5	-9.9	TRUE	0.171875	999	0.6010278523379077	0.4881713568994324
generated_506	(3.7130647849253906, 0.7)	0.4972012656940069	29.540000000000003	5.104500000000005	5	-8.3	TRUE	0.19117647058823528	999	1	0.707934131736527
generated_507	(2.2593792681445297, 0.86)	0.7288534819742871	46.61	1.6025999999999998	5	-6.7	TRUE	0.21568627450980393	999	0.6	0.6318192978148784
generated_508	(3.4247789712080747, 0.73)	0.377477400360401	66.84	5.119300000000004	5	-9.2	TRUE	0.14666666666666667	999	0.6	0.4662372715004294
generated_509	(3.372865165791321, 0.74)	0.7631531252320107	104.14	1.7898999999999998	5	-8.7	TRUE	0.171875	999	0.6	0.5166460778258184
generated_510	(4.460486877016553, 0.62)	0.3361770185729226	46.61	6.166020000000007	5	-8.4	TRUE	0.16049382716049382	999	1	0.6640762981278701
generated_511	(3.7093428644576836, 0.7)	0.4140255264742772	117.03	3.605400000000002	5	-9.2	TRUE	0.13095238095238096	999	0.6	0.4733820976940243
generated_512	(3.2766679936203804, 0.75)	0.6715398354421169	107.38	2.5414000000000008	5	-8.6	TRUE	0.1791044776119403	999	0.6	0.47746589716684157
generated_513	(3.617702096683483, 0.71)	0.3181340373422809	113.37	3.3516000000000012	5	-7.4	TRUE	0.12941176470588237	999	0.6	0.46685157790927023
generated_514	(4.277362640221618, 0.64)	0.43622513954860964	121.96	2.9651000000000005	5	-8.2	TRUE	0.12941176470588237	999	0.8	0.5717383269680917
generated_515	(3.3931001357578117, 0.73)	0.38419495140998144	66.84	5.496700000000006	5	-8.7	TRUE	0.1527777777777778	999	0.6	0.46374695863746956
generated_516	(3.7065671652985506, 0.7)	0.6868040130057812	29.540000000000003	2.1462000000000003	5	-6.9	TRUE	0.2037037037037037	999	1	0.8346200241254523
generated_517	(3.6115623154984604, 0.71)	0.5377587563280787	29.540000000000003	2.1273	5	-6.3	TRUE	0.21568627450980393	999	0.8	0.739634297010131
generated_518	(3.052318197286911, 0.77)	0.5792134327533653	121.21	1.5026	5	-8.3	TRUE	0.171875	999	0.6	0.5052205220522052
generated_519	(2.0939737005311834, 0.88)	0.7473915260255125	46.61	1.7118	5	-7.4	TRUE	0.26	999	0.8	0.7177095359039483
generated_520	(4.073921931472628, 0.66)	0.5499354214207389	59.50000000000001	5.321900000000006	5	-9.7	TRUE	0.14285714285714285	999	1	0.6735403726708075
generated_521	(3.879690312165403, 0.68)	0.32596849246656984	62.13	4.860900000000004	5	-9.5	TRUE	0.15584415584415584	999	0.6	0.48452218894636534
generated_522	(3.6115623154984604, 0.71)	0.5377587563280787	29.540000000000003	2.1273	5	-6.3	TRUE	0.21568627450980393	999	0.8	0.739634297010131
generated_523	(3.185319716177392, 0.76)	0.5090708571688306	104.14	3.525000000000002	5	-9.3	TRUE	0.1506849315068493	999	0.8	0.5729117390763103
generated_524	(2.7111443221361835, 0.81)	0.7816416058003632	29.540000000000003	2.9324000000000012	5	-7.2	TRUE	0.24528301886792453	999	0.8	0.6906851091419927
generated_525	(2.6186032964951593, 0.82)	0.7811277633115661	29.540000000000003	3.1091000000000015	5	-7.3	TRUE	0.22413793103448276	999	0.6	0.5903225806451613
generated_526	(2.1180040546288943, 0.88)	0.71313108227712	29.540000000000003	2.0759999999999996	5	-6.8	TRUE	0.2708333333333333	999	0.6	0.6481755549885175
generated_527	(3.539324959814749, 0.72)	0.795383228866051	87.07000000000001	0.8364999999999998	5	-8.1	TRUE	0.1746031746031746	999	0.6	0.5494527544691719
generated_528	(3.5760591620822186, 0.71)	0.4093825518801064	41.57	5.697800000000006	5	-8.5	TRUE	0.16883116883116883	999	1	0.6793736362469516
generated_529	(2.1180040546288943, 0.88)	0.71313108227712	29.540000000000003	2.0759999999999996	5	-6.7	TRUE	0.2708333333333333	999	0.6	0.6433443624331892
generated_530	(2.8334089431449296, 0.8)	0.8677276341745364	66.84	2.236	5	-8.5	TRUE	0.1864406779661017	999	0.8	0.6349966284558328
generated_531	(3.944565269764121, 0.67)	0.5974933004872957	104.14000000000001	2.981400000000001	5	-9.7	TRUE	0.1506849315068493	999	0.6	0.4798374200426439
generated_532	(3.1692727104693166, 0.76)	0.6193052657046657	66.84	4.524240000000003	5	-9.2	TRUE	0.171875	999	0.6	0.4787687450670876
generated_533	(2.1180040546288943, 0.88)	0.71313108227712	29.540000000000003	2.0759999999999996	5	-6.8	TRUE	0.2708333333333333	999	0.6	0.6444811800610377
generated_534	(3.027259551319969, 0.77)	0.8367030896953802	66.84	2.889400000000001	5	-8.3	TRUE	0.16417910447761194	999	0.8	0.6140551879941907
generated_535	(2.6186032964951593, 0.82)	0.7811277633115661	29.540000000000003	3.1091000000000015	5	-7.3	TRUE	0.22413793103448276	999	0.6	0.5901565515762385
generated_536	(3.265073681115245, 0.75)	0.7865825910842522	87.07000000000001	1.0622999999999998	5	-8	TRUE	0.14516129032258066	999	0.8	0.6383731057307089
generated_537	(3.6020160168482835, 0.71)	0.5390841818909199	29.540000000000003	2.0020999999999995	5	-6.4	TRUE	0.2037037037037037	999	1	0.8163438256658595
generated_538	(3.175637212015438, 0.76)	0.8601962147592696	66.84	2.6349000000000014	5	-8.9	TRUE	0.1746031746031746	999	0.6	0.5212026872030149
generated_539	(4.385304727000818, 0.62)	0.30719875396325746	84.94	4.080900000000002	4	-7.8	TRUE	0.125	999	1	0.6578789334614461
generated_540	(2.1180040546288943, 0.88)	0.71313108227712	29.540000000000003	2.0759999999999996	5	-6.8	TRUE	0.2708333333333333	999	0.6	0.6444811800610377
generated_541	(3.3902731776647297, 0.73)	0.5008572685738856	58.64	5.500500000000005	5	-8	TRUE	0.13580246913580246	999	0.6	0.4703964972026271
generated_542	(2.2958894569815964, 0.86)	0.8071865255084694	29.540000000000003	3.666800000000003	5	-8.6	TRUE	0.22413793103448276	999	0.6	0.5447841726618705
generated_543	(3.040376819634636, 0.77)	0.5992410836311735	29.540000000000003	4.393900000000004	5	-9	TRUE	0.20634920634920634	999	0.6	0.5249546129724376
generated_544	(2.2593792681445297, 0.86)	0.7288534819742871	46.61	1.6025999999999998	5	-6.7	TRUE	0.21568627450980393	999	0.6	0.6318192978148784
generated_545	(3.047543830541266, 0.77)	0.20632553606807735	29.540000000000003	7.502700000000007	5	-9.2	TRUE	0.19696969696969696	999	0.6	0.4602147999527912
generated_546	(2.6186032964951593, 0.82)	0.7811277633115661	29.540000000000003	3.1091000000000015	5	-7.3	TRUE	0.22413793103448276	999	0.6	0.5898239587805925
generated_547	(3.9114229411997288, 0.68)	0.6676727618333239	58.64	2.1790000000000003	5	-8.6	TRUE	0.15942028985507245	999	1	0.7219648562300319
generated_548	(2.3996770120331234, 0.84)	0.8119033868104543	46.61	3.1934000000000022	5	-8.7	TRUE	0.18032786885245902	999	0.6	0.5365243262163109
generated_549	(2.8167860567856096, 0.8)	0.503562939917882	75.71000000000001	4.8426000000000045	5	-8.6	TRUE	0.14102564102564102	999	0.6	0.462124683467985
generated_550	(3.76329374018961, 0.69)	0.3387861936764004	38.77	6.125400000000006	5	-10.5	TRUE	0.14285714285714285	999	1	0.6665843418127932
generated_551	(3.3160662702863934, 0.74)	0.34946758527010546	58.64	6.340000000000005	5	-8	TRUE	0.13580246913580246	999	0.8	0.5586935405536668
generated_552	(2.2593792681445297, 0.86)	0.7288534819742871	46.61	1.6025999999999998	5	-6.7	TRUE	0.21568627450980393	999	0.6	0.6318192978148784
generated_553	(2.2593792681445297, 0.86)	0.7288534819742871	46.61	1.6025999999999998	5	-6.7	TRUE	0.21568627450980393	999	0.6	0.6318192978148784
generated_554	(2.8416970395171646, 0.8)	0.40859316639011195	46.61	6.187620000000005	5	-9.9	TRUE	0.14285714285714285	999	0.6	0.46515058389674246
generated_555	(3.370635928542998, 0.74)	0.7563053130899424	104.14000000000001	2.2167999999999997	5	-8	TRUE	0.15492957746478872	999	0.6	0.5072448359659781
generated_556	(3.3085812546389306, 0.74)	0.5108148902726968	78.87	3.859020000000002	5	-9.1	TRUE	0.14864864864864866	999	0.6	0.4639453313981616
generated_557	(3.652688406650242, 0.71)	0.3848087229048964	110.92000000000002	3.757570000000002	5	-8.3	TRUE	0.1375	999	0.8	0.5744084136722174
generated_558	(3.795236274696591, 0.69)	0.49204923824200053	59	5.614920000000006	5	-10.1	TRUE	0.14473684210526316	999	1	0.6633150517976844
generated_559	(3.5801720138387623, 0.71)	0.6392964779810136	70.08000000000001	1.9478	5	-7.8	TRUE	0.17391304347826086	999	0.6012863936929319	0.5212001174033865
generated_560	(2.666693450187182, 0.81)	0.8719215620360307	66.84	2.3496	5	-8.6	TRUE	0.19642857142857142	999	0.8	0.632037691401649
generated_561	(2.718985408848795, 0.81)	0.3464154450935037	29.540000000000003	6.227300000000007	5	-8.9	TRUE	0.18309859154929578	999	0.6	0.481303669008587
generated_562	(3.891469266127249, 0.68)	0.47790041263912825	141.44	-0.6479	5	-6.5	TRUE	0.1746031746031746	999	0.6	0.5472099202834366
generated_563	(2.2483735378652305, 0.86)	0.8675930285132543	58.64	3.455400000000002	5	-7.5	TRUE	0.23214285714285715	999	0.8	0.6306917394224312
generated_564	(4.374584314292228, 0.63)	0.37364078743563356	99.18	2.3954	4	-8.9	TRUE	0.14814814814814814	999	0.8	0.5730914113510799
generated_565	(4.11728606544405, 0.65)	0.6175673778797828	41.57	1.4692999999999998	5	-6.4	TRUE	0.1864406779661017	999	1	0.8040540540540541
generated_566	(2.7848443644779177, 0.8)	0.47958754763998407	83.91	4.748600000000004	5	-9	TRUE	0.14864864864864866	999	0.8	0.5708891895215841
generated_567	(3.786498573215045, 0.69)	0.6848323713719848	41.57	3.1548000000000016	5	-7.3	TRUE	0.15714285714285714	999	0.6	0.5518558754300199
generated_568	(2.1180040546288943, 0.88)	0.71313108227712	29.540000000000003	2.0759999999999996	5	-6.7	TRUE	0.2708333333333333	999	0.6	0.6433443624331892
generated_569	(2.806194509274297, 0.8)	0.2661703826980126	29.540000000000003	6.518300000000007	5	-9	TRUE	0.2222222222222222	999	1	0.664071785120038
generated_570	(2.4148289814515724, 0.84)	0.5979960204728371	46.61	4.936600000000005	5	-9.2	TRUE	0.1864406779661017	999	0.6	0.49784646938177557
generated_571	(3.7723518840095593, 0.69)	0.40356204615573826	92.86	3.3579	5	-8	TRUE	0.16216216216216217	999	1	0.6647185114503817
generated_572	(3.4289694709883705, 0.73)	0.5750354917621869	55.56	1.4124999999999996	5	-6.2	TRUE	0.1864406779661017	999	1	0.8078719146097398
generated_573	(4.421312777670926, 0.62)	0.770178662793068	49.77	1.4142	5	-7.1	TRUE	0.1864406779661017	999	1	0.81
generated_574	(3.3247919373371992, 0.74)	0.8457681187485909	66.84	1.1724999999999999	5	-7.4	TRUE	0.1864406779661017	999	0.8	0.6763603747259319
generated_575	(2.2593792681445297, 0.86)	0.7288534819742871	46.61	1.6025999999999998	5	-6.7	TRUE	0.21568627450980393	999	0.6	0.6318192978148784
generated_576	(3.1062877249785146, 0.77)	0.7072277614208949	29.540000000000003	5.140620000000005	5	-9.3	TRUE	0.171875	999	1	0.7173205148084975
generated_577	(4.317091254009333, 0.63)	0.5687643378230237	29.540000000000003	3.951000000000003	5	-7.8	TRUE	0.14516129032258066	999	1	0.7468354430379747
generated_578	(2.071157407861957, 0.88)	0.7485050026587642	29.540000000000003	2.0715999999999997	5	-6.6	TRUE	0.2549019607843137	999	1	0.833494441759304
generated_579	(2.1180040546288943, 0.88)	0.71313108227712	29.540000000000003	2.0759999999999996	5	-6.7	TRUE	0.2708333333333333	999	0.6	0.6470360824742267
generated_580	(2.1180040546288943, 0.88)	0.71313108227712	29.540000000000003	2.0759999999999996	5	-6.8	TRUE	0.2708333333333333	999	0.6	0.6444811800610377
generated_581	(2.969840591439075, 0.78)	0.26551744189212073	58.64	5.602300000000005	5	-8.8	TRUE	0.14864864864864866	999	0.6	0.46238388225358906
generated_582	(3.9379315076107773, 0.67)	0.5549149337101946	76.57	4.435020000000004	5	-8.6	TRUE	0.12941176470588237	999	0.8	0.5690464666021298
generated_583	(3.1419387057958925, 0.76)	0.5600955439623642	46.61	3.8336000000000032	5	-7.5	TRUE	0.15492957746478872	999	0.6	0.5216570959803117
generated_584	(3.0740610027109705, 0.77)	0.24721886866935106	76.57	4.762600000000004	5	-10.1	TRUE	0.16	999	0.8	0.569684941701811
generated_585	(2.2593792681445297, 0.86)	0.7288534819742871	46.61	1.6025999999999998	5	-6.7	TRUE	0.21568627450980393	999	0.6	0.636972522080471
generated_586	(2.7833184835916143, 0.8)	0.6139477310910784	63.68	1.7504	5	-7.5	TRUE	0.20689655172413793	999	0.8	0.6543825477210752
generated_587	(2.1180040546288943, 0.88)	0.71313108227712	29.540000000000003	2.0759999999999996	5	-6.7	TRUE	0.2708333333333333	999	0.6	0.6433443624331892
generated_588	(2.4040475805949963, 0.84)	0.8114303407580561	46.61	3.265200000000002	5	-8.2	TRUE	0.18333333333333332	999	0.8	0.632863436123348
generated_589	(3.6115623154984604, 0.71)	0.5377587563280787	29.540000000000003	2.1273	5	-6.1	TRUE	0.21568627450980393	999	0.8	0.722991347342398
generated_590	(4.7083295692536975, 0.59)	0.3461652528284592	49.77	6.018200000000007	5	-8.8	TRUE	0.14102564102564102	999	1	0.6627112549442646
generated_591	(3.0671241151515902, 0.77)	0.6051091206115098	66.84	3.826800000000003	5	-9.6	TRUE	0.16176470588235295	999	0.8	0.5844359515023723
generated_592	(3.34253230358998, 0.74)	0.5004905169700892	66.84	4.807700000000006	5	-9.8	TRUE	0.14666666666666667	999	0.6	0.4634462516815458
generated_593	(3.6115623154984604, 0.71)	0.5377587563280787	29.540000000000003	2.1273	5	-6.3	TRUE	0.21568627450980393	999	0.8	0.739634297010131
generated_594	(2.6397406559584073, 0.82)	0.7996774054177961	76.57	1.9527999999999999	5	-8	TRUE	0.19047619047619047	999	0.8	0.6350376196990424
generated_595	(3.3501071287648045, 0.74)	0.5054581009571997	49.85	5.481500000000006	5	-10	TRUE	0.15789473684210525	999	0.6	0.46860102333707726
generated_596	(3.02989329295899, 0.77)	0.7752585208505337	104.14	0.2716000000000001	5	-7.4	TRUE	0.1864406779661017	999	0.6	0.578006589785832
generated_597	(4.295477810501376, 0.63)	0.6145008399810097	84.66	4.663100000000004	5	-9.6	TRUE	0.13253012048192772	999	1	0.6682133135362534
generated_598	(3.7065671652985506, 0.7)	0.6868040130057812	29.540000000000003	2.1462000000000003	5	-6.9	TRUE	0.2037037037037037	999	1	0.8346200241254523
generated_599	(4.051573822297504, 0.66)	0.3482104516068681	49.77	5.8897000000000075	5	-8.8	TRUE	0.18055555555555555	999	1	0.6635541461122856
generated_600	(2.8667779283679113, 0.79)	0.5670507610724853	59.50000000000001	4.948440000000004	5	-8.9	TRUE	0.15714285714285714	999	0.6	0.48586206896551726
generated_601	(3.7644883718053013, 0.69)	0.5489593477315005	29.540000000000003	3.463700000000002	5	-7	TRUE	0.1864406779661017	999	0.8	0.6670172653304227
generated_602	(2.2593792681445297, 0.86)	0.7288534819742871	46.61	1.6025999999999998	5	-6.7	TRUE	0.21568627450980393	999	0.6	0.6318192978148784
generated_603	(2.1180040546288943, 0.88)	0.71313108227712	29.540000000000003	2.0759999999999996	5	-6.8	TRUE	0.2708333333333333	999	0.6	0.6444811800610377
generated_604	(3.4200813931241045, 0.73)	0.46187089564047673	83.91	3.8937000000000026	5	-8.6	TRUE	0.16883116883116883	999	1	0.6765572930017945
generated_605	(2.071157407861957, 0.88)	0.7485050026587642	29.540000000000003	2.0715999999999997	5	-6.7	TRUE	0.2549019607843137	999	1	0.8301297453147525
generated_606	(2.748817561465021, 0.81)	0.6146594479076821	29.540000000000003	3.141000000000002	5	-7.3	TRUE	0.22033898305084745	999	1	0.7686969930609098
generated_607	(3.197926709184384, 0.76)	0.5341161057421799	95.94	3.6571000000000016	5	-9	TRUE	0.1527777777777778	999	0.6	0.4649920352897929
generated_608	(3.117501761197003, 0.76)	0.576515916020171	29.540000000000003	4.307000000000004	5	-7.7	TRUE	0.2	999	0.6	0.5298009865623405
generated_609	(3.1591169798625325, 0.76)	0.37242464719680163	85.52	4.9562000000000035	5	-8.4	TRUE	0.13414634146341464	999	0.6	0.4628231581502609
generated_610	(3.366363743578562, 0.74)	0.36961823786743614	130.16	3.1116	5	-9.3	TRUE	0.14285714285714285	999	0.6	0.46772546088689587
generated_611	(3.473839925892218, 0.73)	0.7826236756226034	38.77	3.134500000000002	5	-8	TRUE	0.20967741935483872	999	0.8	0.6354908696438257
generated_612	(3.566289792139795, 0.71)	0.5756833194806537	55.56	1.0223999999999998	5	-6.1	TRUE	0.19298245614035087	999	1	0.8253352152434721
generated_613	(3.4484555190856856, 0.73)	0.33710957393427693	46.61	6.677800000000007	5	-9.3	TRUE	0.14457831325301204	999	0.6	0.4601987695220066
generated_614	(2.5345792075295552, 0.83)	0.8043949928119224	49.85	2.592900000000001	5	-7.6	TRUE	0.2033898305084746	999	0.6	0.5588442304130394
generated_615	(3.8731361480398423, 0.68)	0.5238321316796484	130.44	0.07389999999999974	5	-7.8	TRUE	0.16901408450704225	999	0.6	0.5186651764330192
generated_616	(3.6115623154984604, 0.71)	0.5377587563280787	29.540000000000003	2.1273	5	-6	TRUE	0.21568627450980393	999	0.8	0.7413032705649157
generated_617	(2.6186032964951593, 0.82)	0.7811277633115661	29.540000000000003	3.1091000000000015	5	-7.4	TRUE	0.22413793103448276	999	0.6	0.5938087945744914
generated_618	(2.6186032964951593, 0.82)	0.7811277633115661	29.540000000000003	3.1091000000000015	5	-7.3	TRUE	0.22413793103448276	999	0.6	0.5895976027397261
generated_619	(2.4329665586184888, 0.84)	0.8418024031025511	83.91	1.3008	5	-7.1	TRUE	0.1896551724137931	999	0.6	0.5902428540726412
generated_620	(3.6128163948539243, 0.71)	0.5147431991145011	46.61	4.036800000000003	5	-8.1	TRUE	0.17142857142857143	999	1	0.7124620060790274
generated_621	(2.6609600567856084, 0.82)	0.43744631344631657	92.78	3.763600000000002	5	-8.9	TRUE	0.15714285714285714	999	0.6	0.4662380602498163
generated_622	(2.854793917505738, 0.79)	0.51989453645727	85.8	3.6709000000000023	5	-7.8	TRUE	0.1518987341772152	999	0.8	0.5746727665522938
generated_623	(2.883561781113171, 0.79)	0.879044882555231	66.84	2.2404000000000006	5	-8.7	TRUE	0.1864406779661017	999	0.6	0.5444464190510041
generated_624	(3.8588507231704003, 0.68)	0.33646250630502306	49.77	6.467100000000008	5	-8.6	TRUE	0.13580246913580246	999	0.6010537780682844	0.4576276550918912
generated_625	(3.5557469308830747, 0.72)	0.5410035576309644	29.540000000000003	2.3513	5	-6.1	TRUE	0.23529411764705882	999	0.8	0.7424220093343159
generated_626	(2.8840923977751967, 0.79)	0.709852951194032	83.91	3.5523000000000016	5	-8.3	TRUE	0.15492957746478872	999	0.8	0.5958017410839652
generated_627	(3.385958585194846, 0.73)	0.3354854024244271	162.33999999999997	0.8254000000000006	4	-7.1	TRUE	0.15	999	0.8	0.5654637315048718
generated_628	(3.6781291017029503, 0.7)	0.6662296026871078	66.84	2.0006	5	-7.6	TRUE	0.171875	999	0.6012141938353205	0.5535777616038837
generated_629	(3.8817024154780917, 0.68)	0.27338284541228886	58.64	5.681900000000006	5	-7.8	TRUE	0.13924050632911392	999	0.6	0.4622496702242475
generated_630	(3.07218216867372, 0.77)	0.5022127477640137	70.08	4.762020000000006	5	-8.9	TRUE	0.13924050632911392	999	0.6	0.4645129830549799
generated_631	(2.973401471315924, 0.78)	0.7835515783207615	95.94	1.9647999999999999	5	-7.9	TRUE	0.16176470588235295	999	0.6	0.5174961119751167
generated_632	(2.554756829907179, 0.83)	0.8179635328964273	46.61	2.9220000000000015	5	-8.7	TRUE	0.21052631578947367	999	0.6	0.5553346708006566
generated_633	(3.8023034518852015, 0.69)	0.3484117979752032	59.50000000000001	5.538700000000005	5	-9.7	TRUE	0.14473684210526316	999	1	0.6634731991268494
generated_634	(3.501403009061301, 0.72)	0.647089560150954	29.540000000000003	5.334300000000005	5	-9.6	TRUE	0.16176470588235295	999	0.8	0.593780593147135
generated_635	(3.7703781753498102, 0.69)	0.42026059983724967	34.47	5.820100000000006	5	-9.4	TRUE	0.1506849315068493	999	1	0.6606457998267969
generated_636	(4.355582957756354, 0.63)	0.29528050646758175	66.84	5.737000000000005	5	-9	TRUE	0.16049382716049382	999	0.8	0.5854631507775524
generated_637	(2.731191389906371, 0.81)	0.3279619464412547	46.61	5.576000000000005	5	-9.5	TRUE	0.16923076923076924	999	0.6	0.48790826963168865
generated_638	(3.7348077806418996, 0.7)	0.5814394782061761	29.540000000000003	4.542500000000004	5	-8.4	TRUE	0.16923076923076924	999	1	0.7231023102310231
generated_639	(4.023926521990637, 0.66)	0.44099473456634586	41.57	4.033900000000003	5	-8	TRUE	0.16176470588235295	999	1	0.7221069433359937
generated_640	(3.040376819634636, 0.77)	0.5992410836311735	29.540000000000003	4.393900000000004	5	-8.2	TRUE	0.20634920634920634	999	0.6	0.5221396731054977
generated_641	(3.364791374437944, 0.74)	0.5603978982186898	104.14	2.2841	5	-8.3	TRUE	0.17142857142857143	999	0.6	0.49944420692603675
generated_642	(3.494518408134196, 0.72)	0.8548504192962278	66.84	1.4298	5	-7.3	TRUE	0.1896551724137931	999	0.8	0.678897983629467
generated_643	(2.9652113841000993, 0.78)	0.6578345699060983	49.77	4.728400000000006	5	-9.1	TRUE	0.19642857142857142	999	0.6010830519403326	0.498956553853935
generated_644	(4.205043595522865, 0.64)	0.5140813893546022	83.91	4.464420000000004	5	-9.4	TRUE	0.14814814814814814	999	0.6	0.4696016516881224
generated_645	(3.4494889369760227, 0.73)	0.5254286020089883	29.540000000000003	1.9612	5	-6	TRUE	0.22448979591836735	999	0.8	0.737985911818419
generated_646	(3.4149343584741985, 0.73)	0.3659612124287997	46.61	6.202100000000007	5	-9.6	TRUE	0.1506849315068493	999	0.6	0.462716168823316
generated_647	(3.1809975676033773, 0.76)	0.5456591677491216	130.44	1.79922	5	-8	TRUE	0.16901408450704225	999	0.6	0.49442896935933145
generated_648	(3.6339227231704, 0.71)	0.20673727100645226	49.85	5.966800000000006	5	-8.5	TRUE	0.15384615384615385	999	0.6	0.46202257987028583
generated_649	(2.557867549117521, 0.83)	0.7463017637403682	46.61	4.032100000000003	5	-8.4	TRUE	0.1774193548387097	999	0.6	0.5272189349112426
generated_650	(3.578196300546317, 0.71)	0.5651781724502745	38.77	5.203600000000005	5	-9.9	TRUE	0.14864864864864866	999	0.6	0.4937491059934201
generated_651	(3.0860373690851866, 0.77)	0.7993258487669478	66.84	3.0029000000000012	5	-8	TRUE	0.171875	999	0.6	0.5257505773672055
generated_652	(3.6837225133801894, 0.7)	0.4447907686746737	116.50000000000001	3.2592000000000008	5	-9.5	TRUE	0.14864864864864866	999	0.8	0.5717272274763564
generated_653	(3.683883147613593, 0.7)	0.5740937212837722	91.56	3.4284000000000017	5	-7.7	TRUE	0.18055555555555555	999	0.8	0.5893012793476733
generated_654	(2.071157407861957, 0.88)	0.7485050026587642	29.540000000000003	2.0715999999999997	5	-6.6	TRUE	0.2549019607843137	999	1	0.833494441759304
generated_655	(2.6855497911522495, 0.81)	0.7702648760224777	46.61	3.858500000000003	5	-8.2	TRUE	0.16176470588235295	999	0.6	0.5175141242937853
generated_656	(3.765722577610272, 0.69)	0.48540216025169464	46.61	5.110600000000005	5	-7.8	TRUE	0.15492957746478872	999	0.6	0.49630434782608696
generated_657	(2.1180040546288943, 0.88)	0.71313108227712	29.540000000000003	2.0759999999999996	5	-6.8	TRUE	0.2708333333333333	999	0.6	0.6444811800610377
generated_658	(3.8936563652426113, 0.68)	0.5690023432401029	102.37	3.9289000000000023	5	-9.6	TRUE	0.16049382716049382	999	0.6	0.4689308176100629
generated_659	(2.1180040546288943, 0.88)	0.71313108227712	29.540000000000003	2.0759999999999996	5	-6.8	TRUE	0.2708333333333333	999	0.6	0.6444811800610377
generated_660	(2.3996770120331234, 0.84)	0.8119033868104543	46.61	3.1934000000000022	5	-8.7	TRUE	0.18032786885245902	999	0.6	0.5433164424253014
generated_661	(2.9697107966466003, 0.78)	0.7760454577221322	29.540000000000003	2.8176000000000005	5	-7.9	TRUE	0.2222222222222222	999	1	0.7946579391891893
generated_662	(2.866495049913935, 0.79)	0.7870508970200185	49.77	1.3943999999999999	5	-6.7	TRUE	0.22	999	0.6012539135701976	0.6314094796189671
generated_663	(4.135756988495703, 0.65)	0.3929553348050263	53.93	3.882400000000003	5	-7.2	TRUE	0.13924050632911392	999	0.6	0.4921375570776256
generated_664	(3.9623766918777665, 0.67)	0.6095579357549529	58.64	3.803300000000003	5	-8.9	TRUE	0.14473684210526316	999	0.8	0.5946125036012677
generated_665	(3.782501015917764, 0.69)	0.5729996704767758	78.87	1.8425999999999996	5	-6.9	TRUE	0.15942028985507245	999	0.6	0.5219182491149018
generated_666	(3.276046924879357, 0.75)	0.6747523573174459	29.540000000000003	2.2024999999999997	5	-6.6	TRUE	0.17647058823529413	999	1	0.846830530401035
generated_667	(3.85798237801536, 0.68)	0.6006223611821617	29.540000000000003	4.443700000000004	5	-8.4	TRUE	0.16417910447761194	999	0.8	0.6255852842809364
generated_668	(2.905098658941224, 0.79)	0.879044882555231	66.84	2.2404000000000006	5	-8.3	TRUE	0.1864406779661017	999	0.6	0.540463458110517
generated_669	(3.4182432544947456, 0.73)	0.53505864287566	66.84	4.640220000000004	5	-9.6	TRUE	0.1375	999	0.8	0.5740079860244572
generated_670	(2.883561781113171, 0.79)	0.879044882555231	66.84	2.2404000000000006	5	-8.5	TRUE	0.1864406779661017	999	0.6	0.5399501956599075
generated_671	(3.3194365850228316, 0.74)	0.5211671232159444	104.14	4.248600000000003	5	-8.9	TRUE	0.15942028985507245	999	0.6	0.46617357001972387
generated_672	(4.08883430669947, 0.66)	0.5077702140245618	66.84	5.002100000000006	5	-9	TRUE	0.13414634146341464	999	0.8	0.569093556607208
generated_673	(2.3996770120331234, 0.84)	0.8119033868104543	46.61	3.1934000000000022	5	-8.2	TRUE	0.18032786885245902	999	0.6	0.5379273880860063
generated_674	(3.118793233448721, 0.76)	0.6043217968550948	29.540000000000003	4.145700000000003	5	-7.9	TRUE	0.203125	999	0.6	0.5580615270570792
generated_675	(3.6115112058201184, 0.71)	0.710239593764058	83.91	3.2383000000000015	5	-9.4	TRUE	0.1643835616438356	999	0.6	0.48241434689507495
generated_676	(2.6222103158626098, 0.82)	0.6287932173824765	58.97	1.7605	5	-6.9	TRUE	0.22807017543859648	999	0.8	0.6693362052085373
generated_677	(3.1908271292780865, 0.76)	0.757711426227272	29.540000000000003	4.564700000000004	5	-8.7	TRUE	0.1746031746031746	999	0.6	0.5179280296917863
generated_678	(3.3928692743158413, 0.73)	0.6566206878737124	66.84	4.3301200000000035	5	-8.5	TRUE	0.1527777777777778	999	0.6	0.48890765765765765
generated_679	(3.2936877219439813, 0.75)	0.23744497457626035	29.540000000000003	6.498200000000007	5	-9.2	TRUE	0.1625	999	0.6	0.4635436432637571
generated_680	(2.9670666964177315, 0.78)	0.5423649283304056	76.03999999999999	3.6187000000000022	5	-7.9	TRUE	0.1527777777777778	999	0.6	0.4904055390702275
generated_681	(3.478060064767906, 0.72)	0.5035373161154345	83.91	4.690000000000005	5	-8.8	TRUE	0.1791044776119403	999	1	0.6658633049066864
generated_682	(3.4269805068718453, 0.73)	0.5228316300231408	66.84	5.250700000000005	5	-9.4	TRUE	0.1506849315068493	999	0.6	0.4660803105665413
generated_683	(3.1328190168766916, 0.76)	0.5448440545220367	95.94000000000001	4.121200000000003	5	-8.1	TRUE	0.1527777777777778	999	0.8	0.5696208764155588
generated_684	(2.9832806547790174, 0.78)	0.3044028052647384	29.540000000000003	6.694700000000006	5	-9.2	TRUE	0.18055555555555555	999	0.6	0.46945949351140226
generated_685	(2.0939737005311834, 0.88)	0.7473915260255125	46.61	1.7118	5	-7.3	TRUE	0.26	999	0.8	0.7177300046232085
generated_686	(3.418785228882509, 0.73)	0.28798982087064545	49.77	6.048900000000007	5	-8.9	TRUE	0.14864864864864866	999	1	0.6693892478361575
generated_687	(3.266839277913272, 0.75)	0.6460049383615256	29.540000000000003	1.7951	5	-5.9	TRUE	0.2553191489361702	999	0.8	0.7962047153536516
generated_688	(3.4494889369760227, 0.73)	0.5254286020089883	29.540000000000003	1.9612	5	-5.9	TRUE	0.22448979591836735	999	0.8	0.7606171548117155
generated_689	(3.5134375729683747, 0.72)	0.4296147663775497	29.540000000000003	4.083400000000004	5	-7.5	TRUE	0.19117647058823528	999	1	0.7319561971129915
generated_690	(2.941419098429181, 0.78)	0.6011653549672844	66.84	4.025600000000003	5	-8.9	TRUE	0.1774193548387097	999	0.6	0.48309198176454815
generated_691	(3.3781974796451895, 0.74)	0.7748651844275216	38.77	2.2688000000000006	5	-7.6	TRUE	0.23214285714285715	999	0.8	0.6832631578947369
generated_692	(2.6905109762219226, 0.81)	0.7881106781016685	95.94000000000001	1.9348999999999992	5	-8.5	TRUE	0.18333333333333332	999	0.8	0.6101504330648837
generated_693	(3.566289792139795, 0.71)	0.5756833194806537	55.56	1.0223999999999998	5	-6.1	TRUE	0.19298245614035087	999	1	0.8253352152434721
generated_694	(2.82998734672403, 0.8)	0.8814805335539561	49.77	3.022220000000002	5	-8.6	TRUE	0.2	999	0.6	0.5387181738366988
generated_695	(2.8870629885209738, 0.79)	0.7202057126586847	46.61	1.6364999999999996	5	-8	TRUE	0.19642857142857142	999	0.8	0.7100870341441643
generated_696	(2.6186032964951593, 0.82)	0.7811277633115661	29.540000000000003	3.1091000000000015	5	-7.3	TRUE	0.22413793103448276	999	0.6	0.5901565515762385
generated_697	(2.1180040546288943, 0.88)	0.71313108227712	29.540000000000003	2.0759999999999996	5	-6.8	TRUE	0.2708333333333333	999	0.6	0.6444811800610377
generated_698	(2.0939737005311834, 0.88)	0.7473915260255125	46.61	1.7118	5	-7	TRUE	0.26	999	0.8	0.7145383555351401
generated_699	(3.0690851519408877, 0.77)	0.6011653549672844	66.84	4.025600000000003	5	-9.4	TRUE	0.16923076923076924	999	0.6	0.48035523504273503
generated_700	(2.071157407861957, 0.88)	0.7485050026587642	29.540000000000003	2.0715999999999997	5	-6.7	TRUE	0.2549019607843137	999	1	0.8301297453147525
generated_701	(3.709401323509165, 0.7)	0.48926965338323103	66.84	4.8856000000000055	5	-8.5	TRUE	0.15492957746478872	999	0.6010751003827777	0.4679687428519393
generated_702	(2.4148289814515724, 0.84)	0.5979960204728371	46.61	4.936600000000005	5	-9.3	TRUE	0.1864406779661017	999	0.6	0.49752904838946904
generated_703	(3.6115623154984604, 0.71)	0.5377587563280787	29.540000000000003	2.1273	5	-6.3	TRUE	0.21568627450980393	999	0.8	0.739634297010131
generated_704	(3.539480877016553, 0.72)	0.3832183772543594	66.84	5.496700000000005	5	-9.3	TRUE	0.17142857142857143	999	0.6008980643055931	0.46727492181126323
generated_705	(2.2593792681445297, 0.86)	0.7288534819742871	46.61	1.6025999999999998	5	-6.7	TRUE	0.21568627450980393	999	0.6	0.6319348469891412
generated_706	(3.1808521525834657, 0.76)	0.8447088338002489	66.84	3.273500000000002	5	-8.2	TRUE	0.18181818181818182	999	0.6	0.5128057329802149
generated_707	(2.1601605087455944, 0.87)	0.7632360002812315	29.540000000000003	2.1140999999999996	5	-7.1	TRUE	0.2692307692307692	999	1	0.8168531628225623
generated_708	(3.7228194909087744, 0.7)	0.43429600477151536	130.44	2.4220999999999995	5	-7.3	TRUE	0.1643835616438356	999	0.8	0.5609899534427836
generated_709	(3.007592322658219, 0.78)	0.8130193686315949	78.87	1.5551999999999997	5	-7.6	TRUE	0.171875	999	1	0.7236390387444827
generated_710	(3.4726540611848105, 0.73)	0.42685604049002346	96.30000000000001	3.696920000000003	5	-8.9	TRUE	0.1791044776119403	999	0.6008844704333666	0.4723391608449522
generated_711	(3.001757970708799, 0.78)	0.8148132234711857	70.08	2.3263	5	-8.6	TRUE	0.1935483870967742	999	0.8	0.6226436410587476
generated_712	(2.754762843383091, 0.81)	0.7832711198236371	46.61	2.1592000000000002	5	-7.4	TRUE	0.2	999	0.8	0.6849113705144834
generated_713	(2.071157407861957, 0.88)	0.7485050026587642	29.540000000000003	2.0715999999999997	5	-6.7	TRUE	0.2549019607843137	999	1	0.8301297453147525
generated_714	(3.198175221085646, 0.76)	0.8254307822550934	66.84	2.919600000000001	5	-8.3	TRUE	0.16923076923076924	999	0.6	0.5155267730216395
generated_715	(3.3321963848520273, 0.74)	0.8654456008460107	66.84	2.6642000000000015	5	-7.4	TRUE	0.16417910447761194	999	0.6	0.5444229755840506
generated_716	(3.228794559745767, 0.75)	0.710797362388365	38.77	1.9323	5	-7.4	TRUE	0.19642857142857142	999	0.6	0.6176997407494698
generated_717	(2.6186032964951593, 0.82)	0.7811277633115661	29.540000000000003	3.1091000000000015	5	-7.3	TRUE	0.22413793103448276	999	0.6	0.5895976027397261
generated_718	(3.3710804674557675, 0.74)	0.6044824350743045	66.84	3.223220000000002	5	-8.1	TRUE	0.16176470588235295	999	0.6	0.501720150332466
generated_719	(2.738327602625656, 0.81)	0.8150964672786409	66.84	0.8216999999999994	5	-7.3	TRUE	0.2037037037037037	999	0.8	0.6914893617021277
generated_720	(2.1180040546288943, 0.88)	0.71313108227712	29.540000000000003	2.0759999999999996	5	-6.8	TRUE	0.2708333333333333	999	0.6	0.6444811800610377
generated_721	(4.200054563320527, 0.64)	0.5461217887750961	61.800000000000004	4.585300000000004	5	-7.6	TRUE	0.16666666666666666	999	1	0.6656773121215719
generated_722	(3.591268261631938, 0.71)	0.3318119792680675	91.76	4.497200000000005	5	-9	TRUE	0.1375	999	0.6	0.4686068343972963
generated_723	(4.136508163455501, 0.65)	0.7062388726770538	95.94	1.4627999999999999	5	-8.1	TRUE	0.14666666666666667	999	0.8	0.6047058823529412
generated_724	(2.0939737005311834, 0.88)	0.7473915260255125	46.61	1.7118	5	-7.3	TRUE	0.26	999	0.8	0.7142726440988106
generated_725	(2.866495049913935, 0.79)	0.7870508970200185	49.77	1.3943999999999999	5	-6.7	TRUE	0.22	999	0.6012539135701976	0.6314094796189671
generated_726	(2.6538496355415653, 0.82)	0.78635283215007	29.540000000000003	3.4992000000000028	5	-7.3	TRUE	0.21666666666666667	999	0.6	0.5771428571428572
generated_727	(3.016651934802283, 0.78)	0.6020847118674568	29.540000000000003	4.221500000000004	5	-7.9	TRUE	0.20967741935483872	999	0.6	0.5417769038255273
generated_728	(2.145967365689554, 0.87)	0.7680419448772188	29.540000000000003	2.38002	5	-6.6	TRUE	0.25	999	1	0.8099864437415274
generated_729	(3.6780664689244507, 0.7)	0.7767052312185967	87.07000000000001	1.6064999999999998	5	-7	TRUE	0.1323529411764706	999	0.6	0.5422268542643738
generated_730	(2.1180040546288943, 0.88)	0.71313108227712	29.540000000000003	2.0759999999999996	5	-6.7	TRUE	0.2708333333333333	999	0.6	0.6433443624331892
generated_731	(3.5088994628642114, 0.72)	0.4411645275917239	58.64	5.338000000000005	5	-8.7	TRUE	0.17105263157894737	999	1	0.674562
generated_732	(2.7290719383809012, 0.81)	0.5954237268399237	29.540000000000003	1.4238999999999995	5	-6.5	TRUE	0.21739130434782608	999	1	0.9094097019286966
generated_733	(3.016651934802283, 0.78)	0.6020847118674568	29.540000000000003	4.221500000000004	5	-7.7	TRUE	0.20967741935483872	999	0.6	0.5405400604014923
generated_734	(3.2902825438947563, 0.75)	0.6419251680712595	66.84	3.1911000000000014	5	-8.2	TRUE	0.16923076923076924	999	0.6	0.5096601347213716
generated_735	(2.996598037855712, 0.78)	0.42227641849942044	93.14	4.2222000000000035	5	-9.4	TRUE	0.16901408450704225	999	0.8	0.5683586105675147
generated_736	(2.1180040546288943, 0.88)	0.71313108227712	29.540000000000003	2.0759999999999996	5	-6.7	TRUE	0.2708333333333333	999	0.6	0.6433919022154315
generated_737	(2.666693450187182, 0.81)	0.8719215620360307	66.84	2.349600000000001	5	-8.5	TRUE	0.19642857142857142	999	0.8	0.6308275745828418
generated_738	(2.2593792681445297, 0.86)	0.7288534819742871	46.61	1.6025999999999998	5	-6.8	TRUE	0.21568627450980393	999	0.6	0.6370979621900319
generated_739	(4.235979341621226, 0.64)	0.47035035034836964	29.540000000000003	3.9318000000000026	5	-8.4	TRUE	0.17391304347826086	999	1	0.7204624643649034
generated_740	(3.3476572957436215, 0.74)	0.5811309031758014	49.77	5.213200000000006	5	-9.9	TRUE	0.16923076923076924	999	0.601154976175569	0.4831280069299473
generated_741	(2.905098658941224, 0.79)	0.879044882555231	66.84	2.2404000000000006	5	-8.4	TRUE	0.1864406779661017	999	0.6	0.5397017045454545
generated_742	(2.2593792681445297, 0.86)	0.7288534819742871	46.61	1.6025999999999998	5	-7.1	TRUE	0.21568627450980393	999	0.6	0.6319471624266144
generated_743	(2.996406647886335, 0.78)	0.6108289121545067	29.540000000000003	3.831400000000003	5	-7.6	TRUE	0.20634920634920634	999	0.6	0.5496762257169288
generated_744	(3.7017148770165527, 0.7)	0.6536618913753804	96.38000000000001	3.390600000000002	5	-8.8	TRUE	0.15584415584415584	999	0.6	0.47127525252525254
generated_745	(3.631993229076973, 0.71)	0.5704143829620818	58.97	2.4282000000000004	5	-7.1	TRUE	0.15942028985507245	999	0.8	0.6390218701567074
generated_746	(3.8794778815414404, 0.68)	0.5479631028508657	84.52000000000001	3.967900000000003	5	-9	TRUE	0.14942528735632185	999	1	0.6714774951076321
generated_747	(2.6186032964951593, 0.82)	0.7811277633115661	29.540000000000003	3.1091000000000015	5	-7.3	TRUE	0.22413793103448276	999	0.6	0.5880667236954662
generated_748	(3.9919298009722946, 0.67)	0.44387959556176054	67.87	4.744300000000004	5	-8.5	TRUE	0.13095238095238096	999	0.6	0.46495663857334796
generated_749	(2.1180040546288943, 0.88)	0.71313108227712	29.540000000000003	2.0759999999999996	5	-6.7	TRUE	0.2708333333333333	999	0.6	0.6433443624331892
generated_750	(3.95650969429106, 0.67)	0.6041831470555931	66.84	4.3659000000000034	5	-9	TRUE	0.14864864864864866	999	0.8	0.6016056422569027
generated_751	(2.2593792681445297, 0.86)	0.7288534819742871	46.61	1.6025999999999998	5	-6.9	TRUE	0.21568627450980393	999	0.6	0.6322424242424243
generated_752	(4.292687610301043, 0.63)	0.29746993564905505	91.26	4.370200000000004	5	-9.6	TRUE	0.1375	999	0.6	0.4677544872599473
generated_753	(4.922639292448, 0.56)	0.17666933969425574	76.07000000000001	5.976100000000008	4	-8.4	TRUE	0.125	999	1	0.6605430387059503
generated_754	(3.1309799148782025, 0.76)	0.6984020943127396	46.61	4.1940000000000035	5	-8.3	TRUE	0.15714285714285714	999	0.6	0.5139257901969767
generated_755	(3.4862091847088594, 0.72)	0.383528168660871	66.84	5.192100000000005	5	-8.7	TRUE	0.14864864864864866	999	0.6	0.46772721815343976
generated_756	(2.071157407861957, 0.88)	0.7485050026587642	29.540000000000003	2.0715999999999997	5	-6.7	TRUE	0.2549019607843137	999	1	0.8301297453147525
generated_757	(3.0742131867256592, 0.77)	0.8367030896953802	66.84	2.889400000000001	5	-7.6	TRUE	0.16417910447761194	999	0.8	0.6278159790438769
generated_758	(3.654462373520049, 0.71)	0.5370192522479316	105.17	3.8832200000000023	5	-8.7	TRUE	0.13414634146341464	999	0.6	0.4668738346799254
generated_759	(2.6855497911522495, 0.81)	0.7702648760224777	46.61	3.858500000000003	5	-8.4	TRUE	0.16176470588235295	999	0.6	0.5183759301197024
generated_760	(2.8801261213843343, 0.79)	0.23083244228059055	29.540000000000003	7.168000000000007	5	-9.4	TRUE	0.16455696202531644	999	0.6	0.4619440680054207
generated_761	(3.07188948709787, 0.77)	0.29127391260149976	46.61	6.611400000000006	5	-9.1	TRUE	0.1506849315068493	999	0.6	0.46094829640219204
generated_762	(2.866495049913935, 0.79)	0.7870508970200185	49.77	1.3943999999999999	5	-6.8	TRUE	0.22	999	0.6012522130632927	0.6384806071481691
generated_763	(2.1180040546288943, 0.88)	0.71313108227712	29.540000000000003	2.0759999999999996	5	-6.7	TRUE	0.2708333333333333	999	0.6	0.6433443624331892
generated_764	(2.2593792681445297, 0.86)	0.7288534819742871	46.61	1.6025999999999998	5	-6.7	TRUE	0.21568627450980393	999	0.6	0.6319348469891412
generated_765	(2.3327903963407444, 0.85)	0.8175579803055975	46.61	3.2696000000000023	5	-8.8	TRUE	0.1896551724137931	999	0.6	0.547787610619469
generated_766	(3.1384497308145516, 0.76)	0.2962977034458092	46.61	6.1451000000000064	5	-8.3	TRUE	0.14285714285714285	999	0.6	0.45974195075757573
generated_767	(3.3442889084454404, 0.74)	0.7528516361491631	29.540000000000003	4.428900000000004	5	-9	TRUE	0.18032786885245902	999	1	0.7160819621235641
generated_768	(2.883561781113171, 0.79)	0.879044882555231	66.84	2.2404000000000006	5	-8.8	TRUE	0.1864406779661017	999	0.6	0.5411017707029153
generated_769	(2.585046036805963, 0.82)	0.8216224188414997	83.91	2.963400000000001	5	-7.6	TRUE	0.16666666666666666	999	0.8	0.6213335445042762
generated_770	(3.6115623154984604, 0.71)	0.5377587563280787	29.540000000000003	2.1273	5	-6	TRUE	0.21568627450980393	999	0.8	0.7413032705649157
generated_771	(3.4487189221023984, 0.73)	0.6344359245938164	29.540000000000003	3.0588000000000015	5	-8.5	TRUE	0.18333333333333332	999	1	0.7617194913645853
generated_772	(2.071157407861957, 0.88)	0.7485050026587642	29.540000000000003	2.0715999999999997	5	-6.7	TRUE	0.2549019607843137	999	1	0.8301297453147525
generated_773	(3.5088544587210633, 0.72)	0.41466098232228443	105.22	2.497700000000001	5	-8	TRUE	0.14285714285714285	999	0.6	0.4918070968625839
generated_774	(3.828175605976588, 0.69)	0.7373136042877725	121.21	0.19219999999999948	5	-7.9	TRUE	0.1774193548387097	999	0.8	0.6367443431273219
generated_775	(2.1180040546288943, 0.88)	0.71313108227712	29.540000000000003	2.0759999999999996	5	-6.8	TRUE	0.2708333333333333	999	0.6	0.6444811800610377
generated_776	(2.8657676967249923, 0.79)	0.4822826165897165	90.69000000000001	3.3473700000000006	5	-8.4	TRUE	0.16417910447761194	999	0.6	0.5129365079365079
generated_777	(3.067924638820619, 0.77)	0.7840412158916089	87.14999999999999	1.8854999999999993	5	-8.5	TRUE	0.17142857142857143	999	0.8	0.598510269019381
generated_778	(3.6372891959811264, 0.71)	0.5476026943903509	29.540000000000003	3.687700000000002	5	-6.9	TRUE	0.21428571428571427	999	0.8	0.667587440381558
generated_779	(2.7162277731933884, 0.81)	0.6230388637710017	29.540000000000003	3.194600000000002	5	-7.4	TRUE	0.21311475409836064	999	0.6	0.5761574546196206
generated_780	(2.2593792681445297, 0.86)	0.7288534819742871	46.61	1.6025999999999998	5	-6.8	TRUE	0.21568627450980393	999	0.6	0.636972522080471
generated_781	(2.071157407861957, 0.88)	0.7485050026587642	29.540000000000003	2.0715999999999997	5	-6.6	TRUE	0.2549019607843137	999	1	0.833494441759304
generated_782	(3.117815883732465, 0.76)	0.7772196385981723	46.61	3.4426000000000014	5	-8.9	TRUE	0.16666666666666666	999	0.8	0.6340301003344482
generated_783	(2.1180040546288943, 0.88)	0.71313108227712	29.540000000000003	2.0759999999999996	5	-6.8	TRUE	0.2708333333333333	999	0.6	0.6444811800610377
generated_784	(3.09623678336596, 0.77)	0.18705104742420392	46.61	6.775200000000006	5	-9.3	TRUE	0.14666666666666667	999	0.6	0.46439771484137593
generated_785	(3.311944261631938, 0.74)	0.38181126479554894	66.84	4.7541000000000055	5	-9.3	TRUE	0.14864864864864866	999	0.6	0.4638431752178122
generated_786	(2.071157407861957, 0.88)	0.7485050026587642	29.540000000000003	2.0715999999999997	5	-6.7	TRUE	0.2549019607843137	999	1	0.8320868516284681
generated_787	(3.1609962199600385, 0.76)	0.3694178229782139	89.98	3.5119000000000025	5	-7.7	TRUE	0.16666666666666666	999	0.8	0.5934352644129612
generated_788	(3.109589646247322, 0.77)	0.34743834229235915	76.07000000000001	4.664600000000004	5	-7.9	TRUE	0.1527777777777778	999	0.8	0.5681448632668145
generated_789	(2.7353878223547525, 0.81)	0.6233655709105469	29.540000000000003	3.1129200000000017	5	-7.3	TRUE	0.21666666666666667	999	0.6	0.5733279121772719
generated_790	(3.082330072921656, 0.77)	0.8348216410086539	66.84	3.032900000000002	5	-8.9	TRUE	0.16417910447761194	999	0.6	0.5235447578672754
generated_791	(3.6935721219762936, 0.7)	0.6662596323920188	66.84	2.0869	5	-7.4	TRUE	0.16923076923076924	999	0.6012605230407668	0.5565059249017329
generated_792	(2.2593792681445297, 0.86)	0.7288534819742871	46.61	1.6025999999999998	5	-6.8	TRUE	0.21568627450980393	999	0.6	0.6370979621900319
generated_793	(3.8259927131190166, 0.69)	0.3013107756676516	67.59	4.948600000000003	5	-9.9	TRUE	0.13580246913580246	999	0.6	0.46476575913662005
generated_794	(4.397432685988109, 0.62)	0.3531620624345532	99.92	3.079670000000002	5	-8.1	TRUE	0.13924050632911392	999	0.8	0.5831453218314533
generated_795	(2.91109256038302, 0.79)	0.7737496843464329	46.61	3.6818000000000026	5	-8.3	TRUE	0.1774193548387097	999	0.8	0.6182610098402969
generated_796	(3.2042430359127305, 0.76)	0.4130834768397568	108.83	2.8115000000000006	5	-8.5	TRUE	0.14102564102564102	999	0.6	0.4773865514173128
generated_797	(2.9062843774127245, 0.79)	0.757870499561464	46.61	3.8209000000000035	5	-7.9	TRUE	0.18461538461538463	999	1	0.7154440154440154
generated_798	(2.422274133748223, 0.84)	0.6356162618218003	63.68	2.8336000000000015	5	-8.4	TRUE	0.18333333333333332	999	0.6	0.5276581312531796
generated_799	(2.5704837349572855, 0.83)	0.5757724190783383	46.61	4.860400000000005	5	-9.7	TRUE	0.171875	999	0.6	0.49074571954153107
generated_800	(2.1180040546288943, 0.88)	0.71313108227712	29.540000000000003	2.0759999999999996	5	-6.7	TRUE	0.2708333333333333	999	0.6	0.6433443624331892
generated_801	(2.0939737005311834, 0.88)	0.7473915260255125	46.61	1.7118	5	-7	TRUE	0.26	999	0.8	0.7145383555351401
generated_802	(3.3315588677656276, 0.74)	0.7909182723179007	66.84	3.9269000000000025	5	-8.2	TRUE	0.16666666666666666	999	0.6	0.5032820816085157
generated_803	(2.1180040546288943, 0.88)	0.71313108227712	29.540000000000003	2.0759999999999996	5	-6.8	TRUE	0.2708333333333333	999	0.6	0.6444811800610377
generated_804	(4.341962012278132, 0.63)	0.23045228588638053	55.84	6.018100000000007	4	-8	TRUE	0.12643678160919541	999	1	0.6652462121212122
generated_805	(3.088707137366063, 0.77)	0.8451029219424702	72.63	2.0549	5	-7.4	TRUE	0.16666666666666666	999	0.6	0.5542484894259818
generated_806	(3.635903920771808, 0.71)	0.5703885563598537	29.540000000000003	2.758700000000001	5	-7.1	TRUE	0.15789473684210525	999	1	0.8039882166326762
generated_807	(2.996406647886335, 0.78)	0.6108289121545067	29.540000000000003	3.831400000000003	5	-7.9	TRUE	0.20634920634920634	999	0.6	0.5505056076484648
generated_808	(2.8701951514617434, 0.79)	0.708702331853325	29.540000000000003	1.9963	5	-7.7	TRUE	0.23529411764705882	999	1	0.8296016969125619
generated_809	(2.2593792681445297, 0.86)	0.7288534819742871	46.61	1.6025999999999998	5	-7	TRUE	0.21568627450980393	999	0.6	0.6319471624266144
generated_810	(2.7779052106333406, 0.8)	0.7114766547820811	29.540000000000003	2.3908000000000005	5	-7.9	TRUE	0.22641509433962265	999	0.6	0.627404633746782
generated_811	(3.5258517490933023, 0.72)	0.28455195628763197	66.92	5.087100000000005	4	-8.3	TRUE	0.13414634146341464	999	0.6	0.46173120728929384
generated_812	(2.2593792681445297, 0.86)	0.7288534819742871	46.61	1.6025999999999998	5	-7.1	TRUE	0.21568627450980393	999	0.6	0.6361416361416361
generated_813	(3.803925392853656, 0.69)	0.2756393131912187	29.540000000000003	6.5932000000000075	4	-8.4	TRUE	0.17333333333333334	999	1	0.6628464507075196
generated_814	(3.3455225679702894, 0.74)	0.5990004422684898	29.540000000000003	4.311800000000003	5	-7.8	TRUE	0.2	999	0.6	0.5457017543859649
generated_815	(2.0939737005311834, 0.88)	0.7473915260255125	46.61	1.7118	5	-7.4	TRUE	0.26	999	0.8	0.7177095359039483
generated_816	(2.2649215188306897, 0.86)	0.783910479840972	29.540000000000003	3.2292000000000014	5	-7.1	TRUE	0.24074074074074073	999	0.6	0.5859700863703392
generated_817	(3.228794559745767, 0.75)	0.710797362388365	38.77	1.9323	5	-7.4	TRUE	0.19642857142857142	999	0.6	0.6176997407494698
generated_818	(3.2026597200314537, 0.76)	0.5352108690952818	29.540000000000003	5.647200000000006	5	-9.7	TRUE	0.16923076923076924	999	0.6	0.4911410347271439
generated_819	(3.8508905533583437, 0.68)	0.3790778897653582	80.76	5.163600000000005	5	-8.1	TRUE	0.125	999	0.6	0.4687666585897746
generated_820	(3.5546631805998157, 0.72)	0.7769319558547207	104.14000000000001	1.4586999999999992	5	-9	TRUE	0.16176470588235295	999	0.8	0.6283940532592713
generated_821	(3.1203562510727627, 0.76)	0.8170970318465719	104.14	1.4247999999999998	5	-7.1	TRUE	0.16923076923076924	999	0.6	0.5446381865736705
generated_822	(3.502039730497783, 0.72)	0.7967410358407978	49.77	2.1726000000000005	5	-7.9	TRUE	0.1864406779661017	999	0.8	0.689642627862187
generated_823	(2.3327903963407444, 0.85)	0.8175579803055975	46.61	3.2696000000000023	5	-8.5	TRUE	0.1896551724137931	999	0.6	0.5510544654318723
generated_824	(2.071157407861957, 0.88)	0.7485050026587642	29.540000000000003	2.0715999999999997	5	-6.7	TRUE	0.2549019607843137	999	1	0.8301297453147525
generated_825	(2.1180040546288943, 0.88)	0.71313108227712	29.540000000000003	2.0759999999999996	5	-6.7	TRUE	0.2708333333333333	999	0.6	0.6559602649006622
generated_826	(2.754762843383091, 0.81)	0.7832711198236371	46.61	2.1592000000000002	5	-7.4	TRUE	0.2	999	0.8	0.6849113705144834
generated_827	(3.749657684333675, 0.69)	0.4972012656940069	29.540000000000003	5.104500000000005	5	-8.3	TRUE	0.18055555555555555	999	1	0.7075793533076238
generated_828	(3.513879543049031, 0.72)	0.6180277690686032	29.540000000000003	1.9376	5	-6.8	TRUE	0.22	999	1	0.8873417721518988
generated_829	(2.905098658941224, 0.79)	0.879044882555231	66.84	2.2404000000000006	5	-8.4	TRUE	0.1864406779661017	999	0.6	0.5416353551619252
generated_830	(2.5743350763267703, 0.83)	0.6022019978604256	29.540000000000003	4.636500000000004	5	-8.3	TRUE	0.20634920634920634	999	0.6	0.5229774535809019
generated_831	(3.928265646247322, 0.67)	0.22887697776015362	78.87	4.572400000000004	5	-8	TRUE	0.14102564102564102	999	0.6	0.46732708933717576
generated_832	(2.8040735523606397, 0.8)	0.5246866731913822	29.540000000000003	1.8376000000000001	5	-6	TRUE	0.23529411764705882	999	1	0.8604864016736402
generated_833	(3.136927849325428, 0.76)	0.7582600551252114	46.61	4.052300000000003	5	-8.9	TRUE	0.1774193548387097	999	0.8	0.6167700849118223
generated_834	(2.616793982819077, 0.82)	0.5423701366952507	46.61	5.168820000000005	5	-9.3	TRUE	0.16417910447761194	999	0.6	0.48700947225981056
generated_835	(4.09727016219792, 0.66)	0.5687643378230237	29.540000000000003	3.951000000000003	5	-7.7	TRUE	0.140625	999	1	0.7536667920270779
generated_836	(4.1927489727252905, 0.65)	0.33073389496153893	42.010000000000005	5.351000000000004	5	-7.9	TRUE	0.15384615384615385	999	1	0.6667665029351864
generated_837	(3.2485089555094877, 0.75)	0.5505871326965719	95.94	3.4061000000000017	5	-9.4	TRUE	0.1506849315068493	999	0.6	0.46550073637702505
generated_838	(2.231186999403695, 0.86)	0.80435904549458	46.61	3.3026000000000018	5	-8.2	TRUE	0.22807017543859648	999	0.8	0.6302554683586575
generated_839	(2.071157407861957, 0.88)	0.7485050026587642	29.540000000000003	2.0715999999999997	5	-6.7	TRUE	0.2549019607843137	999	1	0.8301297453147525
generated_840	(4.124414017915258, 0.65)	0.3503515729033214	51.54	5.612800000000006	5	-9.2	TRUE	0.14457831325301204	999	0.6	0.46804149481314833
generated_841	(3.3369953515304687, 0.74)	0.41289477326433044	46.61	6.539000000000007	5	-10	TRUE	0.1375	999	0.6	0.46513254786450664
generated_842	(3.7015257807728936, 0.7)	0.799847888462837	53.010000000000005	1.4542999999999993	5	-7.6	TRUE	0.16666666666666666	999	1	0.7758586460194561
generated_843	(4.096815187674165, 0.66)	0.35789182570924094	78.87	3.956120000000003	5	-8.8	TRUE	0.13580246913580246	999	1	0.6706060606060606
generated_844	(2.0939737005311834, 0.88)	0.7473915260255125	46.61	1.7118	5	-7.3	TRUE	0.26	999	0.8	0.7147766323024055
generated_845	(4.0160111457161225, 0.66)	0.23406347644935732	79.41	5.725170000000005	5	-9.5	TRUE	0.13924050632911392	999	1	0.6662118875311425
generated_846	(3.604469412108772, 0.71)	0.47657649493125814	29.540000000000003	3.976200000000003	5	-6.7	TRUE	0.19047619047619047	999	1	0.7521174986484052
generated_847	(3.0683561486420423, 0.77)	0.868153892582601	76.07000000000001	1.7351999999999999	5	-7.1	TRUE	0.1746031746031746	999	0.6	0.5484427834134187
generated_848	(4.046044820012661, 0.66)	0.4001322518806699	71.77	3.7810000000000024	5	-7.7	TRUE	0.16216216216216217	999	0.8	0.5670081967213114
generated_849	(3.884104698163675, 0.68)	0.5016324777993818	78.87	5.667800000000005	5	-8.3	TRUE	0.14102564102564102	999	1	0.6631080917141817
generated_850	(3.65266400368613, 0.71)	0.38211957951207276	66.84	5.5053200000000055	5	-8.8	TRUE	0.14285714285714285	999	0.6	0.46708663306935444
generated_851	(3.7230656462473206, 0.7)	0.46027641979021955	95.86	2.9872000000000014	5	-7.7	TRUE	0.14457831325301204	999	0.8	0.5702140598394552
generated_852	(4.221683032549779, 0.64)	0.25089261371475186	77.45	1.7897699999999994	5	-8.8	TRUE	0.17391304347826086	999	1	0.728075970272502
generated_853	(2.3327903963407444, 0.85)	0.8175579803055975	46.61	3.2696000000000023	5	-8.2	TRUE	0.1896551724137931	999	0.6	0.5554565296471443
generated_854	(4.076745389924712, 0.66)	0.5593867070908879	107.30000000000001	3.356600000000002	5	-9.3	TRUE	0.10975609756097561	999	1	0.672872007020183
generated_855	(2.1180040546288943, 0.88)	0.71313108227712	29.540000000000003	2.0759999999999996	5	-6.8	TRUE	0.2708333333333333	999	0.6	0.6444811800610377
generated_856	(3.0243151455817827, 0.78)	0.7764855162590234	29.540000000000003	3.672900000000002	5	-7.9	TRUE	0.19672131147540983	999	1	0.7513145965548504
generated_857	(2.7466635952471474, 0.81)	0.3955665270037395	75.71	4.143800000000002	5	-8.4	TRUE	0.15714285714285714	999	0.6	0.46475679629403877
generated_858	(2.071157407861957, 0.88)	0.7485050026587642	29.540000000000003	2.0715999999999997	5	-6.7	TRUE	0.2549019607843137	999	1	0.8301297453147525
generated_859	(3.5005600511975814, 0.72)	0.6409507332509617	79.2	2.8028000000000013	5	-8.3	TRUE	0.15492957746478872	999	0.6	0.5081812652068126
generated_860	(3.374437231431828, 0.74)	0.6478171509962559	70.46000000000001	2.820870000000001	5	-7.5	TRUE	0.15942028985507245	999	0.6	0.5444323737099402
generated_861	(2.071157407861957, 0.88)	0.7485050026587642	29.540000000000003	2.0715999999999997	5	-6.6	TRUE	0.2549019607843137	999	1	0.833494441759304
generated_862	(4.011687846563989, 0.67)	0.43123014020395134	121.21000000000001	1.2730999999999992	5	-8.3	TRUE	0.15492957746478872	999	0.8	0.6179386309992132
generated_863	(3.0524739029394556, 0.77)	0.5252296548960299	66.92	4.169100000000004	5	-9.2	TRUE	0.16666666666666666	999	0.6	0.46685028767290976
generated_864	(3.969554984600795, 0.67)	0.6355252398531641	51.13	2.494700000000001	5	-7.6	TRUE	0.16417910447761194	999	0.6	0.5585711549511587
generated_865	(3.632381254638929, 0.71)	0.35488193716851696	66.84	5.721800000000004	5	-8.1	TRUE	0.13580246913580246	999	0.6	0.46858562598472914
generated_866	(2.1180040546288943, 0.88)	0.71313108227712	29.540000000000003	2.0759999999999996	5	-6.8	TRUE	0.2708333333333333	999	0.6	0.6444811800610377
generated_867	(4.337038261925956, 0.63)	0.41164186850087364	78.87	3.040400000000001	5	-7.5	TRUE	0.14473684210526316	999	0.6	0.5033759666864961
generated_868	(3.016651934802283, 0.78)	0.6020847118674568	29.540000000000003	4.221500000000004	5	-7.7	TRUE	0.20967741935483872	999	0.6	0.539925439375111
generated_869	(4.075714285195251, 0.66)	0.6606743208471993	88.96000000000001	1.1948999999999999	5	-7.1	TRUE	0.17142857142857143	999	0.8	0.660590015128593
generated_870	(2.8108235901589538, 0.8)	0.4588410586556141	29.540000000000003	0.5045999999999999	5	-5.8	TRUE	0.22916666666666666	999	1	0.9187878787878788
generated_871	(3.296864771009407, 0.74)	0.8407320669239534	66.84	3.6784000000000026	5	-9	TRUE	0.16666666666666666	999	0.6	0.5145703809979276
generated_872	(3.494518408134196, 0.72)	0.8548504192962278	66.84	1.4298	5	-7.3	TRUE	0.1896551724137931	999	0.8	0.6783864541832669
generated_873	(2.6755561306064806, 0.81)	0.7933463492285094	29.540000000000003	4.262300000000004	5	-7.8	TRUE	0.203125	999	0.6	0.5444485226647091
generated_874	(3.2905827600061794, 0.75)	0.7542861786487555	38.77	2.947700000000001	5	-8.2	TRUE	0.1864406779661017	999	0.6	0.5796926910299003
generated_875	(2.2593792681445297, 0.86)	0.7288534819742871	46.61	1.6025999999999998	5	-6.7	TRUE	0.21568627450980393	999	0.6	0.6318192978148784
generated_876	(3.5429642695621517, 0.72)	0.43889984727657644	66.84	5.043200000000005	5	-9	TRUE	0.13414634146341464	999	0.8	0.5686025186453112
generated_877	(2.071157407861957, 0.88)	0.7485050026587642	29.540000000000003	2.0715999999999997	5	-6.7	TRUE	0.2549019607843137	999	1	0.8301297453147525
generated_878	(3.2038620768630075, 0.76)	0.6226452019880145	95.94	2.565500000000001	5	-8.7	TRUE	0.14473684210526316	999	0.8	0.575295763897723
generated_879	(2.6706461525267784, 0.81)	0.7968941955688047	66.84	0.6825999999999994	5	-7	TRUE	0.21153846153846154	999	0.8	0.7024070021881839
generated_880	(2.4743898357530405, 0.84)	0.5757724190783383	46.61	4.860400000000005	5	-8.8	TRUE	0.16666666666666666	999	0.6	0.4898912890018354
generated_881	(4.125978377704968, 0.65)	0.45885188942845256	70.08	3.9790000000000036	5	-8	TRUE	0.1875	999	0.6	0.4716482164821648
generated_882	(2.866495049913935, 0.79)	0.7870508970200185	49.77	1.3943999999999999	5	-6.7	TRUE	0.22	999	0.6012539135701976	0.6314094796189671
generated_883	(3.16200350763346, 0.76)	0.41875626541254424	66.84	5.056200000000004	5	-10	TRUE	0.16176470588235295	999	0.8	0.5703917475132015
generated_884	(2.1180040546288943, 0.88)	0.71313108227712	29.540000000000003	2.0759999999999996	5	-6.8	TRUE	0.2708333333333333	999	0.6	0.6444811800610377
generated_885	(2.071157407861957, 0.88)	0.7485050026587642	29.540000000000003	2.0715999999999997	5	-6.7	TRUE	0.2549019607843137	999	1	0.8287523900573613
generated_886	(2.6512796379587424, 0.82)	0.7739049858145678	29.540000000000003	2.7502000000000013	5	-7.2	TRUE	0.22807017543859648	999	1	0.783534712267049
generated_887	(2.866495049913935, 0.79)	0.7870508970200185	49.77	1.3943999999999999	5	-6.7	TRUE	0.22	999	0.6012539135701976	0.6314094796189671
generated_888	(4.433667471285244, 0.62)	0.33215419309404953	79.2	2.4124000000000008	5	-6.7	TRUE	0.16417910447761194	999	0.6	0.5759002212834439
generated_889	(3.507153850360041, 0.72)	0.23791781674860435	62.66000000000001	5.533800000000006	5	-9.2	TRUE	0.1375	999	0.6	0.46972644376899697
generated_890	(3.056225072921655, 0.77)	0.7318753244633672	29.540000000000003	4.716200000000005	5	-8.5	TRUE	0.22033898305084745	999	0.8	0.6148083346588198
generated_891	(3.5017080550924184, 0.72)	0.5832527965216165	72.91	2.995700000000001	5	-8.5	TRUE	0.15714285714285714	999	0.6	0.5036109846760735
generated_892	(2.920618774209988, 0.79)	0.7927323538082123	66.84	3.3684000000000025	5	-9.3	TRUE	0.16666666666666666	999	0.8	0.6069506726457399
generated_893	(2.823535465501081, 0.8)	0.8366532829946535	41.57	2.3091	5	-6.8	TRUE	0.20967741935483872	999	0.6	0.5810294728102947
generated_894	(2.806152058368639, 0.8)	0.7664767469282201	46.61	3.948800000000003	5	-8.9	TRUE	0.16666666666666666	999	0.6	0.5173913043478261
generated_895	(3.977069172910067, 0.67)	0.7395729736052018	79.23	2.946600000000002	5	-8.5	TRUE	0.14666666666666667	999	0.8	0.592978692978693
generated_896	(2.0939737005311834, 0.88)	0.7473915260255125	46.61	1.7118	5	-7.3	TRUE	0.26	999	0.8	0.7177300046232085
generated_897	(4.226051293338987, 0.64)	0.6224087366311002	41.57	3.9414000000000025	5	-8.7	TRUE	0.1527777777777778	999	1	0.7078861061419202
generated_898	(4.574953803991878, 0.6)	0.6392406586145947	41.57	2.2479000000000005	5	-7.9	TRUE	0.16129032258064516	999	1	0.7727450596752103
generated_899	(3.6600567791144547, 0.7)	0.3768435703886805	66.84	5.2968000000000055	5	-8.6	TRUE	0.1375	999	0.6	0.4657391725139124
generated_900	(2.4715467755006575, 0.84)	0.5979574221905269	46.61	3.335300000000002	5	-7.5	TRUE	0.171875	999	0.6	0.5541989054538592
generated_901	(4.847831507610777, 0.57)	0.2621522187921828	44.81	5.822200000000007	4	-8.2	TRUE	0.1411764705882353	999	0.8014757452649299	0.5634093097225067
generated_902	(2.6186032964951593, 0.82)	0.7811277633115661	29.540000000000003	3.1091000000000015	5	-7.3	TRUE	0.22413793103448276	999	0.6	0.590547798066595
generated_903	(2.1180040546288943, 0.88)	0.71313108227712	29.540000000000003	2.0759999999999996	5	-6.7	TRUE	0.2708333333333333	999	0.6	0.6433443624331892
generated_904	(2.1180040546288943, 0.88)	0.71313108227712	29.540000000000003	2.0759999999999996	5	-6.7	TRUE	0.2708333333333333	999	0.6	0.6421388463501787
generated_905	(2.1180040546288943, 0.88)	0.71313108227712	29.540000000000003	2.0759999999999996	5	-6.8	TRUE	0.2708333333333333	999	0.6	0.6444811800610377
generated_906	(2.2593792681445297, 0.86)	0.7288534819742871	46.61	1.6025999999999998	5	-6.8	TRUE	0.21568627450980393	999	0.6	0.636972522080471
generated_907	(2.3327903963407444, 0.85)	0.8175579803055975	46.61	3.2696000000000023	5	-8.4	TRUE	0.1896551724137931	999	0.6	0.5466302367941712
generated_908	(3.8622642402908216, 0.68)	0.6250585102631026	38.77	3.687700000000002	5	-8.3	TRUE	0.16176470588235295	999	0.6	0.5334313895137567
generated_909	(3.7778328743113034, 0.69)	0.3762900078854114	29.540000000000003	6.734900000000008	5	-10	TRUE	0.1527777777777778	999	0.8	0.5627036813518407
generated_910	(3.667455678744558, 0.7)	0.5973663475515936	83.91	2.40702	5	-8.2	TRUE	0.1527777777777778	999	0.600915264592432	0.5064523428457312
generated_911	(3.322302488863607, 0.74)	0.587201217010062	29.540000000000003	4.003700000000003	5	-7.5	TRUE	0.2	999	0.6	0.5363668244783447
generated_912	(2.3996770120331234, 0.84)	0.8119033868104543	46.61	3.1934000000000022	5	-8.8	TRUE	0.18032786885245902	999	0.6	0.5371749824314828
generated_913	(2.905098658941224, 0.79)	0.879044882555231	66.84	2.2404000000000006	5	-8.3	TRUE	0.1864406779661017	999	0.6	0.540463458110517
generated_914	(2.3453443221361834, 0.85)	0.7740702659257366	46.61	1.6406999999999998	5	-7.3	TRUE	0.21818181818181817	999	0.8	0.6865439403900943
generated_915	(2.1180040546288943, 0.88)	0.71313108227712	29.540000000000003	2.0759999999999996	5	-6.8	TRUE	0.2708333333333333	999	0.6	0.6444811800610377
generated_916	(2.772192928367911, 0.8)	0.35338279528698413	59.5	4.971000000000004	5	-9.4	TRUE	0.15492957746478872	999	0.6	0.494336
generated_917	(4.113349102735546, 0.65)	0.6008133118522085	82.78999999999999	3.6360800000000024	5	-9.4	TRUE	0.15	999	0.6	0.4880746726107551
generated_918	(3.8567445808658967, 0.68)	0.7461144549854106	46.61	2.649400000000001	5	-7.8	TRUE	0.21311475409836064	999	1	0.7579387186629527
generated_919	(4.3629916072545845, 0.63)	0.2327581807778344	91.44	4.1121700000000025	5	-8.9	TRUE	0.13253012048192772	999	1	0.6663702122613542
generated_920	(2.3996770120331234, 0.84)	0.8119033868104543	46.61	3.1934000000000022	5	-8.7	TRUE	0.18032786885245902	999	0.6	0.5362038664323374
generated_921	(2.5704837349572855, 0.83)	0.5757724190783384	46.61	4.860400000000005	5	-9.1	TRUE	0.171875	999	0.6	0.4896795143300861
generated_922	(3.6634611779404462, 0.7)	0.3668346929910872	66.84	5.344600000000006	5	-9	TRUE	0.1527777777777778	999	0.6	0.4662180349932705
generated_923	(2.071157407861957, 0.88)	0.7485050026587642	29.540000000000003	2.0715999999999997	5	-6.7	TRUE	0.2549019607843137	999	1	0.8301297453147525
generated_924	(3.0614513433713233, 0.77)	0.5538701144612278	46.61	4.315400000000004	5	-8.8	TRUE	0.14864864864864866	999	0.6	0.4884696016771488
generated_925	(3.85798237801536, 0.68)	0.6006223611821617	29.540000000000003	4.443700000000004	5	-8.7	TRUE	0.16417910447761194	999	0.8	0.621819976962317
generated_926	(2.9700160674482134, 0.78)	0.28475895485500546	59.50000000000001	5.9881000000000055	5	-8.5	TRUE	0.13414634146341464	999	0.6	0.4619675701839303
generated_927	(3.5701291740462553, 0.71)	0.5304097426909347	67.87	4.622620000000004	5	-9.3	TRUE	0.1375	999	0.6	0.46494343753801237
generated_928	(3.247964999465532, 0.75)	0.5274715429203359	104.14	3.8378200000000025	5	-9.1	TRUE	0.14666666666666667	999	0.6	0.47051141218113024
generated_929	(2.2593792681445297, 0.86)	0.7288534819742871	46.61	1.6025999999999998	5	-6.7	TRUE	0.21568627450980393	999	0.6	0.6318192978148784
generated_930	(2.779688069738528, 0.8)	0.773184103031865	46.61	4.302700000000004	5	-8.9	TRUE	0.18461538461538463	999	0.6	0.5171423963876793
generated_931	(3.957902366539969, 0.67)	0.5808081398931293	133.23999999999998	-1.0409	5	-7.6	TRUE	0.1746031746031746	999	0.8	0.6387410440122825
generated_932	(3.802045396437725, 0.69)	0.2775611998004517	61.8	5.922400000000006	5	-8.8	TRUE	0.13580246913580246	999	0.8	0.5645577320841952
generated_933	(3.0919634924011667, 0.77)	0.5150849770524784	95.94000000000001	3.212900000000001	5	-8.9	TRUE	0.1506849315068493	999	0.6	0.47187883247485896
generated_934	(2.8337791901974363, 0.8)	0.621517824551578	29.540000000000003	3.2752000000000017	5	-6.6	TRUE	0.22413793103448276	999	0.6	0.5761758691206544
generated_935	(2.7165518196346365, 0.81)	0.7564074339381766	29.540000000000003	4.422200000000004	5	-8.4	TRUE	0.20634920634920634	999	0.6	0.5326411960132891
generated_936	(3.1078415248226285, 0.77)	0.6483155762261436	66.84	4.046500000000004	5	-9.1	TRUE	0.16666666666666666	999	0.6	0.48678799666574046
generated_937	(2.4743898357530405, 0.84)	0.5757724190783383	46.61	4.860400000000005	5	-9	TRUE	0.16666666666666666	999	0.6	0.4935853379152348
generated_938	(3.8725663584741996, 0.68)	0.40054036521621517	95.94	3.753000000000003	5	-7.3	TRUE	0.13095238095238096	999	0.8	0.5601728966272982
generated_939	(2.1180040546288943, 0.88)	0.71313108227712	29.540000000000003	2.0759999999999996	5	-6.7	TRUE	0.2708333333333333	999	0.6	0.6433443624331892
generated_940	(2.7162277731933884, 0.81)	0.6230388637710017	29.540000000000003	3.194600000000002	5	-7.4	TRUE	0.21311475409836064	999	0.6	0.575030525030525
generated_941	(3.331622670392677, 0.74)	0.8161376967403788	87.15	1.0421999999999996	5	-7.5	TRUE	0.22413793103448276	999	0.8	0.6248043052837573
generated_942	(3.4455265394696735, 0.73)	0.33370210407506556	41.57	6.146800000000006	5	-9.9	TRUE	0.13924050632911392	999	0.6	0.4632837984777093
generated_943	(3.621151863675596, 0.71)	0.4793024894289759	29.540000000000003	5.375200000000006	5	-9.5	TRUE	0.16176470588235295	999	1	0.6926252063841497
generated_944	(2.1180040546288943, 0.88)	0.71313108227712	29.540000000000003	2.0759999999999996	5	-6.8	TRUE	0.2708333333333333	999	0.6	0.6444811800610377
generated_945	(2.071157407861957, 0.88)	0.7485050026587642	29.540000000000003	2.0715999999999997	5	-6.7	TRUE	0.2549019607843137	999	1	0.8301297453147525
generated_946	(2.883561781113171, 0.79)	0.879044882555231	66.84	2.2404000000000006	5	-8.3	TRUE	0.1864406779661017	999	0.6	0.5416548295454545
generated_947	(3.6115623154984604, 0.71)	0.5377587563280787	29.540000000000003	2.1273	5	-6	TRUE	0.21568627450980393	999	0.8	0.7413032705649157
generated_948	(3.5327773570662355, 0.72)	0.5309805926293799	113.37000000000002	0.3544999999999999	5	-8.2	TRUE	0.15942028985507245	999	0.8	0.6117096378146102
generated_949	(3.9393212421803607, 0.67)	0.6043057771492911	29.540000000000003	4.318500000000004	5	-8.8	TRUE	0.16923076923076924	999	1	0.7292350623768877
generated_950	(2.071157407861957, 0.88)	0.7485050026587642	29.540000000000003	2.0715999999999997	5	-6.6	TRUE	0.2549019607843137	999	1	0.833494441759304
generated_951	(2.9468330215127096, 0.78)	0.6123771610267675	29.540000000000003	3.7508000000000026	5	-8	TRUE	0.203125	999	0.6	0.5537160906726124
generated_952	(3.752847477355317, 0.69)	0.34578897265222314	76.07000000000001	4.360300000000003	5	-8.2	TRUE	0.13414634146341464	999	0.8	0.571187
generated_953	(3.5385718259879715, 0.72)	0.5257852226310593	29.540000000000003	1.7985	5	-6.3	TRUE	0.21153846153846154	999	0.8	0.7329624134520277
generated_954	(3.064950007806152, 0.77)	0.5390955644636987	29.540000000000003	2.0037	5	-6.3	TRUE	0.20754716981132076	999	1	0.8267533104462972
generated_955	(3.464957410938423, 0.73)	0.6989284940883316	46.61	1.798	5	-7	TRUE	0.2037037037037037	999	0.8	0.7204610266159697
generated_956	(2.6186032964951593, 0.82)	0.7811277633115661	29.540000000000003	3.1091000000000015	5	-7.3	TRUE	0.22413793103448276	999	0.6	0.5895976027397261
generated_957	(2.875595354268432, 0.79)	0.8095750071146043	66.84	0.5689999999999995	5	-6.7	TRUE	0.2	999	0.8	0.6966157929661579
generated_958	(3.7466545937683167, 0.69)	0.20991109723147722	29.540000000000003	7.198300000000007	5	-9.3	TRUE	0.13580246913580246	999	0.6	0.46262516588249486
generated_959	(3.09916005119758, 0.77)	0.7460825192965334	87.07000000000001	2.679000000000001	5	-7.7	TRUE	0.16666666666666666	999	1	0.7102393214177523
generated_960	(3.079513628147775, 0.77)	0.3738801560814379	49.77	5.652200000000007	5	-9.8	TRUE	0.15714285714285714	999	0.6	0.46898008449004225
generated_961	(4.037851501917425, 0.66)	0.6397822200830467	78.87	3.9748000000000028	5	-9.1	TRUE	0.13095238095238096	999	0.6	0.4698196493883213
generated_962	(2.5046622901127495, 0.83)	0.7731334097027536	55.84	3.416000000000002	5	-7.9	TRUE	0.16923076923076924	999	0.6	0.5213061224489796
generated_963	(3.824446078753919, 0.69)	0.4679368590145246	83.91	4.5857000000000046	5	-8.9	TRUE	0.13095238095238096	999	0.6	0.46262577282094797
generated_964	(3.6115623154984604, 0.71)	0.5377587563280787	29.540000000000003	2.1273	5	-6.3	TRUE	0.21568627450980393	999	0.8	0.739634297010131
generated_965	(3.485358111451312, 0.72)	0.32281598462187394	51.660000000000004	5.300700000000005	5	-9.6	TRUE	0.1506849315068493	999	0.6	0.48549828178694154
generated_966	(2.687824826016378, 0.81)	0.30226762773957966	41.57	5.757200000000005	5	-8.3	TRUE	0.19402985074626866	999	0.6	0.46041118814248144
generated_967	(3.0547084650712115, 0.77)	0.7680801398305598	41.57	1.8700999999999997	5	-7.4	TRUE	0.19642857142857142	999	0.6	0.6299786881363959
generated_968	(4.755705708673465, 0.58)	0.7226237850400805	38.77	4.517800000000004	5	-9.4	TRUE	0.17391304347826086	999	0.8	0.6186189093255889
generated_969	(2.6186032964951593, 0.82)	0.7811277633115661	29.540000000000003	3.1091000000000015	5	-7.3	TRUE	0.22413793103448276	999	0.6	0.5895976027397261
generated_970	(3.9365754821202437, 0.67)	0.5924462959051843	42.43000000000001	3.659600000000003	5	-7.4	TRUE	0.1791044776119403	999	0.8	0.6339531557303772
generated_971	(3.0998253613757107, 0.77)	0.5889667920473469	29.540000000000003	3.9169000000000027	5	-8.1	TRUE	0.19696969696969696	999	0.6	0.5411512334644262
generated_972	(3.4522861497438253, 0.73)	0.5136540159147652	87.07000000000001	4.592000000000006	5	-9.2	TRUE	0.14285714285714285	999	0.6	0.4663211803438605
generated_973	(2.071157407861957, 0.88)	0.7485050026587642	29.540000000000003	2.0715999999999997	5	-6.7	TRUE	0.2549019607843137	999	1	0.8320868516284681
generated_974	(2.5902695761274757, 0.82)	0.7531310296844278	70.4	1.47428	5	-6.8	TRUE	0.18333333333333332	999	0.6	0.5979217333628123
generated_975	(4.0111180931556225, 0.67)	0.4646331123258929	75.71000000000001	1.9634999999999998	5	-8.6	TRUE	0.16	999	0.8	0.6164132795532113
generated_976	(2.761379205300461, 0.8)	0.3343896976764423	55.84	6.098400000000006	5	-9.9	TRUE	0.15942028985507245	999	0.6	0.4650574431679296
generated_977	(4.435400174163461, 0.62)	0.14979735701635144	29.540000000000003	7.6751000000000085	5	-7.5	TRUE	0.13253012048192772	999	1	0.6642177030680616
generated_978	(2.2593792681445297, 0.86)	0.7288534819742871	46.61	1.6025999999999998	5	-6.7	TRUE	0.21568627450980393	999	0.6	0.6318192978148784
generated_979	(3.9279220148675904, 0.67)	0.5058343644324325	107.38	2.1429	5	-7.8	TRUE	0.1891891891891892	999	0.8	0.5737203495630463
generated_980	(2.9652113841000993, 0.78)	0.6578345699060983	49.77	4.728400000000006	5	-9.5	TRUE	0.19642857142857142	999	0.6009820200596915	0.49693785898437126
generated_981	(3.791786557480828, 0.69)	0.24046199887532943	38.77	5.986800000000007	5	-8.2	TRUE	0.14102564102564102	999	1	0.6618614666826175
generated_982	(3.534726695965526, 0.72)	0.7639608064995711	46.61	3.6079000000000025	5	-9.7	TRUE	0.171875	999	1	0.7094972067039106
generated_983	(3.8415655526235373, 0.68)	0.5776682555462425	29.540000000000003	2.702400000000001	5	-7.4	TRUE	0.19298245614035087	999	1	0.8011879049676026
generated_984	(3.136961578007388, 0.76)	0.5962151044510945	29.540000000000003	3.306400000000002	5	-7.4	TRUE	0.20967741935483872	999	1	0.7541165587419056
generated_985	(2.071157407861957, 0.88)	0.7485050026587642	29.540000000000003	2.0715999999999997	5	-6.7	TRUE	0.2549019607843137	999	1	0.8301297453147525
generated_986	(2.1180040546288943, 0.88)	0.71313108227712	29.540000000000003	2.0759999999999996	5	-6.8	TRUE	0.2708333333333333	999	0.6	0.6444811800610377
generated_987	(3.7381625327667436, 0.7)	0.5790468329766479	70.08	4.418400000000004	5	-9.7	TRUE	0.1643835616438356	999	0.6	0.4777705767984446
generated_988	(3.853106556623162, 0.68)	0.42792149341007485	66.84	4.346900000000004	5	-8.2	TRUE	0.14102564102564102	999	0.6	0.4766198282591725
generated_989	(2.803298252589805, 0.8)	0.40147081846243554	46.61	6.073600000000005	5	-9.8	TRUE	0.1527777777777778	999	0.6	0.4667283265507461
generated_990	(3.4681645183240706, 0.73)	0.29707384706459156	46.61	6.917600000000007	5	-8.6	TRUE	0.14285714285714285	999	0.6	0.460955223880597
generated_991	(3.9103750308627063, 0.68)	0.5291904796619682	78.87	4.537500000000004	5	-9.8	TRUE	0.14634146341463414	999	0.6	0.47392932950430766
generated_992	(2.8751171540435614, 0.79)	0.749943053270378	49.77	4.519800000000004	5	-7.8	TRUE	0.19444444444444445	999	1	0.7053981907162984
generated_993	(2.8309036363167905, 0.8)	0.879044882555231	66.84	2.2404000000000006	5	-8.6	TRUE	0.19642857142857142	999	0.6	0.5424618659098971
generated_994	(2.6329987812624935, 0.82)	0.7337885293928639	46.61	4.212200000000004	5	-8.7	TRUE	0.16176470588235295	999	0.6	0.5151557200123342
generated_995	(2.071157407861957, 0.88)	0.7485050026587642	29.540000000000003	2.0715999999999997	5	-6.7	TRUE	0.2549019607843137	999	1	0.8301297453147525
generated_996	(2.1180040546288943, 0.88)	0.71313108227712	29.540000000000003	2.0759999999999996	5	-6.8	TRUE	0.2708333333333333	999	0.6	0.6444811800610377
generated_997	(3.566644996439466, 0.71)	0.5099342176779367	29.540000000000003	5.330600000000006	5	-8.2	TRUE	0.18840579710144928	999	0.6	0.5097150864082205
generated_998	(2.1180040546288943, 0.88)	0.71313108227712	29.540000000000003	2.0759999999999996	5	-6.8	TRUE	0.2708333333333333	999	0.6	0.6429964084145716
generated_999	(2.1180040546288943, 0.88)	0.71313108227712	29.540000000000003	2.0759999999999996	5	-6.8	TRUE	0.2708333333333333	999	0.6	0.6433443624331892

## Sheet: Table S3
Table S3. Predicted toxicity and side effect risks of the selected ARE derivatives.​
ADR_Name	BOH	Arecoline	ARE_768	ARE_221	ARE_632	ARE_372	ARE_711	ARE_560
abdominal discomfort	0.0325025	0.0258607	0.0266274	0.0160499	0.14956	0.0127338	0.00470439	0.0273633
abdominal distension	0.33396	0.070486	0.0922076	0.118079	0.363028	0.0264097	0.00952107	0.116098
abdominal pain	0.77389	0.59147	0.640775	0.690421	0.877678	0.087357	0.0399994	0.632629
abdominal pain lower	0.00238005	0.00276999	0.00590297	0.00244268	0.00436577	0.00118459	0.00173101	0.00428757
abdominal pain upper	0.126755	0.0254112	0.0382293	0.0166591	0.25511	0.00759677	0.00579198	0.0378233
abnormal behaviour	0.0021174	0.00472549	0.00752149	0.00990157	0.0180653	0.00235985	0.000811773	0.00535431
abnormal dreams	0.0640383	0.108312	0.187337	0.25488	0.1185	0.153085	0.0290188	0.0897101
abnormal faeces	0.00161363	0.001549	0.00262848	0.00334541	0.00526905	0.000982768	0.000586241	0.00246367
abscess	0.0120931	0.0173249	0.0230693	0.0226914	0.11584	0.00139302	0.00393302	0.022029
accommodation disorder	0.0229342	0.018467	0.0440793	0.0802227	0.0502876	0.027869	0.00509162	0.0376882
acidosis	0.00165798	0.00236688	0.00387745	0.00249056	0.0736833	0.000429914	0.000574408	0.00288711
acne	0.0908994	0.0523647	0.0447164	0.102556	0.242405	0.017986	0.00502849	0.0237628
actinic keratosis	0.0018387	0.00310194	0.00155273	0.0012934	0.00847657	5.24489e-06	0.000176378	0.00256685
acute coronary syndrome	0.0858179	0.665599	0.101082	0.235524	0.35655	0.00437785	0.00451422	0.137888
acute myocardial infarction	0.000235572	0.000751024	0.000145161	0.000189771	0.0125737	1.52826e-05	1.60901e-05	0.000398717
acute respiratory distress syndrome	0.00205975	0.00113446	0.000741323	0.00113561	0.0116904	0.000169176	0.000255248	0.00320651
adrenal insufficiency	0.000774329	0.00145978	0.000974773	0.000983054	0.027568	1.65773e-05	4.73725e-05	0.0019895
affect lability	0.0734683	0.0820478	0.103101	0.32232	0.470047	0.0176458	0.0111752	0.0461413
affective disorder	0.000600585	0.000800718	0.000758923	0.000711454	0.0063214	0.000274339	0.00023976	0.00141273
ageusia	0.0626998	0.0444854	0.018537	0.0753868	0.159017	0.000286176	0.000138682	0.0172231
aggression	0.00899637	0.0691735	0.0719393	0.0606144	0.1551	0.0154369	0.0088634	0.0310583
agitation	0.486885	0.782739	0.487739	0.802655	0.756903	0.356399	0.0385776	0.42522
agranulocytosis	0.045613	0.0162864	0.04165	0.0123924	0.187134	0.0148784	0.0205776	0.0537027
akathisia	0.00585621	0.00840053	0.00599575	0.0252726	0.0593582	0.000255891	8.47124e-05	0.00355508
akinesia	0.00372461	0.00409646	0.000639742	0.00583878	0.0171549	8.07848e-06	2.17295e-06	0.00201203
alanine aminotransferase increased	0.0946639	0.0865098	0.169836	0.179968	0.775521	0.00229748	0.00838627	0.0853253
albuminuria	0.00215609	0.0334309	0.0443987	0.00872783	0.194221	0.00190851	0.00858207	0.0328447
alcohol intolerance	0.0073366	0.0116198	0.0103646	0.013801	0.0580952	0.00406162	0.00100748	0.0176923
alopecia	0.495695	0.310218	0.158535	0.485462	0.725095	0.0109052	0.00695527	0.28335
altered state of consciousness	0.0102633	0.004835	0.0072624	0.00911704	0.040354	0.00180327	0.000632077	0.00700526
alveolitis allergic	0.00049192	0.00139121	0.000525646	0.000330614	0.00249382	7.00284e-05	5.41293e-05	0.00128783
amblyopia	0.0228161	0.0415861	0.0598728	0.0604795	0.047484	0.00220058	0.00299211	0.0204167
amenorrhoea	0.373269	0.0706529	0.081223	0.183682	0.325625	0.00760953	0.00916144	0.0424466
amnesia	0.156117	0.271063	0.365164	0.43898	0.147206	0.0638826	0.0981487	0.179812
amylase increased	0.00369843	0.00399539	0.00974443	0.00256637	0.0267475	0.000455263	0.00103504	0.00450348
anaemia	0.751317	0.462069	0.47935	0.590387	0.811738	0.00830185	0.00431795	0.165716
anaemia macrocytic	0.000314058	0.00822751	0.00012918	0.00131705	0.0225869	1.73655e-07	1.45996e-06	0.0188908
anaemia megaloblastic	0.000200736	0.000525444	9.84386e-05	0.000186249	0.0305281	4.4617e-06	6.43837e-06	0.000970818
anal pruritus	0.00441861	0.00492789	0.0035963	0.00149102	0.00538053	0.000519591	0.000869975	0.00279244
anaphylactic shock	0.00994241	0.0432522	0.0173417	0.0173616	0.438671	0.00119575	0.000811243	0.0288564
anaphylactoid reaction	0.00262131	0.0136416	0.00491879	0.00983716	0.0760358	0.000369127	0.0008149	0.00864072
aneurysm	0.0007169	0.00130397	0.000956031	0.000493035	0.00277518	0.000104225	0.000328008	0.00241307
anger	0.00124124	0.00402251	0.00298087	0.00103491	0.00528521	0.00145003	0.000630173	0.00209725
angina pectoris	0.133508	0.148716	0.101163	0.141528	0.384499	0.00718028	0.0105627	0.0962666
angioedema	0.0157205	0.0237082	0.00639895	0.0112676	0.287235	0.000604696	0.00109251	0.00906282
angiopathy	0.0561828	0.0536681	0.0927257	0.0316396	0.148108	0.0230482	0.0382265	0.120364
angle closure glaucoma	0.000439767	0.00177307	0.000779692	0.000223172	0.00714238	3.39559e-05	0.000101893	0.00161108
anorectal discomfort	0.00696956	0.0139545	0.0126999	0.00429568	0.0372107	0.0115248	0.00965295	0.0122625
anorectal disorder	0.0101059	0.0165949	0.0111244	0.00360514	0.0577994	9.03362e-05	0.00015445	0.00987778
anorgasmia	0.000919728	0.00259651	0.00207762	0.00192859	0.0356796	0.000967668	0.00101584	0.00528505
antisocial behaviour	0.00227472	0.00235453	0.00153391	0.00119641	0.0185958	0.000171137	1.68798e-05	0.00137213
antisocial personality disorder	0.00180806	0.00220044	0.00502664	0.0113195	0.0122752	4.49437e-06	3.34741e-05	0.00476032
anuria	0.000460325	0.000756197	0.00100453	0.00126832	0.00943703	0.000293972	0.000440835	0.000808644
anxiety	0.518128	0.756674	0.63587	0.656385	0.810586	0.212134	0.083293	0.662128
apathy	0.0960589	0.151722	0.208343	0.372102	0.213896	0.0284268	0.00195839	0.195456
aphasia	0.0556616	0.047634	0.0671679	0.0972122	0.029082	0.0308012	0.00548884	0.0401498
aplasia pure red cell	0.00114641	0.00205583	0.00142111	0.00142812	0.00316102	9.02741e-06	1.01381e-05	0.00753705
aplastic anaemia	0.00106751	0.000991107	0.00071018	0.00167472	0.0760978	4.34179e-05	2.84846e-05	0.0020808
apnoea	0.0162046	0.0272993	0.0135386	0.0125744	0.087649	0.00194136	0.000990936	0.0177427
appendicitis	0.000283334	0.000678003	0.000397202	0.000288584	0.00267791	1.19812e-05	4.99554e-05	0.00061829
application site burn	0.000241604	0.000762901	0.000253964	0.000324269	0.0136505	6.4844e-06	1.05076e-05	0.000197662
application site dryness	0.0004244	0.00233136	0.000919324	0.00108539	0.0105043	1.19992e-05	1.80573e-05	0.000712539
application site erythema	0.000310229	0.00827273	0.00122093	0.000505545	0.0223661	7.35206e-05	5.39639e-05	0.00136101
application site irritation	0.000860688	0.00622142	0.00330523	0.000465139	0.0151792	0.00024933	0.000220724	0.00110985
application site pain	0.000997001	0.00483771	0.00201328	0.000532499	0.0391196	0.000359152	0.000238843	0.00265672
application site paraesthesia	0.000776147	0.00282765	0.00160246	0.000916408	0.0108565	8.48261e-05	0.00011715	0.00133211
application site pruritus	0.000312948	0.00977425	0.00121376	0.000658698	0.0411096	6.9906e-05	9.93725e-05	0.0018964
application site rash	0.000235893	0.00456285	0.000938563	0.000489168	0.0251344	7.09268e-05	7.27225e-05	0.000879467
application site reaction	0.0140859	0.0200208	0.00896194	0.0403473	0.138999	0.00309529	0.00175066	0.0113006
application site vesicles	0.000394944	0.00105638	0.00055601	0.000333209	0.0034742	2.07162e-05	2.7346e-05	0.000588298
apraxia	0.0040275	0.00160524	0.00047373	0.00191631	0.00994267	1.81307e-05	1.60031e-06	0.0026147
arrhythmia	0.0882329	0.374443	0.173285	0.240607	0.386555	0.0234442	0.0214686	0.101039
arrhythmia supraventricular	0.00268583	0.00804236	0.00224805	0.00415972	0.0107378	7.67919e-05	9.56936e-05	0.00514199
arteriosclerosis	0.000185248	0.000412491	8.37806e-05	0.000147337	0.00267111	1.79531e-06	6.16946e-06	0.000985136
arthralgia	0.836605	0.535201	0.613566	0.665696	0.833496	0.052888	0.0251519	0.112482
arthritis	0.102647	0.467621	0.141251	0.118334	0.644952	0.00417965	0.0159196	0.212307
arthropathy	0.0531186	0.277798	0.141195	0.0535606	0.414042	0.00541225	0.0322374	0.135459
ascites	0.00913375	0.00439177	0.00453632	0.00424693	0.0265575	0.00200144	0.0024071	0.00816879
asocial behaviour	0.00108675	0.0018356	0.003231	0.00158531	0.00565219	3.70807e-05	5.98951e-06	0.00163624
aspartate aminotransferase increased	0.0605424	0.067072	0.156196	0.0446047	0.628389	0.0054864	0.0167738	0.0577492
asthenia	0.873627	0.818766	0.783213	0.863335	0.904543	0.37299	0.115441	0.619453
asthenopia	0.000865116	0.00214801	0.00211433	0.000753675	0.00495512	6.10485e-05	0.000280091	0.00163789
asthma	0.0526878	0.0763318	0.0334027	0.093773	0.412534	0.00579258	0.00803991	0.0243948
ataxia	0.0907159	0.339838	0.152855	0.214949	0.292236	0.0330752	0.01118	0.161082
atelectasis	0.00455063	0.00815704	0.0148462	0.00458099	0.0402439	0.00896747	0.00624935	0.0131666
atrial fibrillation	0.023834	0.0648703	0.063735	0.0566456	0.391608	0.00437555	0.00587178	0.0245176
atrial flutter	0.00125807	0.00287375	0.0027502	0.00123793	0.0183819	0.000600022	0.00104001	0.00338794
atrioventricular block	0.00903663	0.00642942	0.0146604	0.00542257	0.0526471	0.000682974	0.0011326	0.00787224
atrioventricular block complete	0.000564318	0.00154483	0.000420527	0.000346608	0.00419233	3.45692e-05	4.39313e-05	0.00116794
atrioventricular block first degree	0.0016573	0.00181123	0.000878982	0.00160122	0.0119433	2.77377e-05	4.08722e-05	0.00243402
autonomic nervous system imbalance	0.00265509	0.00311713	0.00191351	0.00225516	0.0026032	0.000160534	0.000169429	0.0054998
azotaemia	0.000277721	0.000655515	0.000744193	0.000267249	0.0120082	0.000313976	0.000158198	0.000953816
back pain	0.652988	0.25043	0.349334	0.617374	0.729066	0.127788	0.0355756	0.263207
bacteraemia	0.000614588	0.00102206	0.00178819	0.00234299	0.0811987	6.41152e-05	0.000132644	0.00291161
bacterial infection	0.0094858	0.0155717	0.0240771	0.00890548	0.0462501	0.00212908	0.00199587	0.0230601
balance disorder	0.0181856	0.00757122	0.0367556	0.0758029	0.0452357	0.0102712	0.00122168	0.0130571
basal cell carcinoma	0.00141082	0.00221349	0.00140081	0.00113691	0.00539159	0.000243089	0.00378885	0.00354699
benign neoplasm of skin	0.00036227	0.00339056	0.00067522	0.00264349	0.0178242	2.79931e-06	8.70577e-05	0.00270084
biliary colic	0.00154904	0.00139424	0.0046966	0.00141493	0.00660416	0.000761885	0.00133712	0.00311777
bipolar disorder	0.00574565	0.00131679	0.00144461	0.00342988	0.0133061	2.95557e-05	2.17106e-05	0.0116333
bipolar i disorder	0.00134675	0.00205703	0.00159533	0.00114405	0.0105108	0.00015049	0.000113356	0.00375447
bladder cancer	0.000436109	0.00087659	0.00137823	0.000696477	0.00443845	1.5875e-05	5.97585e-05	0.00108438
bladder pain	0.0918691	0.115788	0.0580249	0.0756313	0.0530242	0.0264301	0.0266487	0.0443724
bleeding time prolonged	0.00168488	0.00197568	0.00370863	0.000991807	0.00295795	0.000511845	0.000429173	0.00202281
blepharitis	0.0421429	0.0124222	0.0272518	0.0376677	0.122181	0.002407	0.00860581	0.0242134
blepharospasm	0.00204041	0.000746041	0.00137648	0.00336771	0.00670573	4.12929e-05	0.000137528	0.00142578
blindness	0.00229671	0.00547728	0.00316793	0.00556101	0.0148701	0.00025016	0.000199185	0.00343452
blister	0.00130917	0.00204863	0.00260688	0.00163361	0.00936246	0.000724395	0.000893536	0.00339204
blood albumin decreased	0.000148233	0.000318152	0.000457945	0.0001501	0.00460416	3.70011e-05	5.89591e-05	0.000303418
blood alkaline phosphatase increased	0.180405	0.219234	0.257925	0.383482	0.742688	0.00993007	0.0544318	0.23561
blood bilirubin increased	0.00689012	0.00304646	0.00664778	0.00441118	0.0502083	0.000599933	0.000842641	0.00269372
blood calcium decreased	0.000176674	0.00084827	0.00107089	0.000119339	0.00785496	5.23713e-05	0.00013785	0.000443617
blood cholesterol increased	0.0013209	0.00138704	0.00555961	0.00299588	0.0174707	0.000767508	0.000804273	0.00432461
blood creatine phosphokinase increased	0.0174109	0.00999854	0.0364882	0.0149572	0.106086	0.00158941	0.00417901	0.0195958
blood creatinine increased	0.0318896	0.0304195	0.0906457	0.0312414	0.539527	0.00452587	0.00588358	0.0589159
blood disorder	0.00126967	0.00207798	0.00169486	0.0025463	0.0277213	0.000466883	0.000425153	0.00202757
blood glucose decreased	0.000386701	0.000947272	0.000823023	0.000209317	0.00647678	5.56794e-05	8.2406e-05	0.000437754
blood glucose increased	0.000953096	0.00172206	0.00150192	0.000593921	0.0164272	0.000109113	0.000179605	0.0010036
blood lactate dehydrogenase increased	0.0571775	0.0188516	0.0668746	0.0306549	0.0546478	0.00626367	0.0167142	0.055008
blood phosphorus decreased	8.29902e-05	0.000220994	0.000322233	8.01326e-05	0.00432884	1.35744e-05	3.63984e-05	0.000116869
blood potassium decreased	9.18226e-05	0.000350049	0.000409043	7.49804e-05	0.00570797	1.86629e-05	4.15647e-05	0.000164192
blood potassium increased	0.000100547	0.00029146	0.000251066	8.76471e-05	0.00520257	1.63681e-05	4.60219e-05	0.000140809
blood pressure increased	0.00661554	0.00528972	0.00463565	0.00381428	0.101892	0.000994981	0.00120632	0.00319965
blood prolactin increased	0.0022535	0.00188393	0.00352631	0.00281314	0.0326842	5.62768e-06	2.31565e-05	0.00251762
blood triglycerides increased	0.00784698	0.00339838	0.0148864	0.00842893	0.0758682	0.000855033	0.00152642	0.011716
blood urea increased	0.00359193	0.00605725	0.0154696	0.0113171	0.149129	0.00134715	0.00185074	0.0102728
blood uric acid increased	0.00819464	0.00947918	0.0432562	0.0342071	0.214805	0.00497473	0.00734334	0.0391127
blood urine present	0.00149802	0.00146243	0.00490984	0.00347075	0.00512974	0.000915518	0.00131403	0.00342252
body temperature decreased	0.007008	0.0141315	0.0175724	0.00793188	0.0777006	0.00203703	0.00277175	0.0105813
body temperature increased	0.824553	0.764726	0.771213	0.835072	0.881444	0.391613	0.0885536	0.743569
bone disorder	0.0018987	0.00181749	0.00438584	0.00250926	0.0272305	0.000883732	0.00290938	0.00859364
bone pain	0.18345	0.0426905	0.140549	0.187459	0.126665	0.0360839	0.0250481	0.055761
bradycardia	0.0652991	0.365603	0.253175	0.24269	0.584629	0.0315847	0.0102987	0.136834
bradykinesia	0.00106097	0.000892425	0.000335763	0.00148143	0.00233387	2.38845e-05	8.26748e-06	0.000424124
brain oedema	0.00300201	0.00278277	0.00148231	0.00111488	0.0177168	0.000126458	0.00051955	0.00274947
breast cancer	0.00116553	0.00200315	0.00188899	0.00304043	0.0090248	3.6507e-05	0.000139058	0.00189259
breast discharge	0.00128769	0.00249396	0.00737316	0.00271357	0.00236799	0.000217241	0.000993392	0.0036693
breast disorder	0.00473253	0.0056625	0.00917029	0.00940014	0.0484151	0.00778642	0.0109379	0.00955678
breast engorgement	0.00193558	0.00374501	0.00288963	0.00153122	0.00530922	0.000710823	0.00224745	0.00510936
breast enlargement	0.0169	0.0117225	0.00856683	0.00771916	0.0437415	0.00186928	0.0024623	0.0109284
breast neoplasm	0.00220937	0.00792339	0.00367581	0.00443717	0.0465309	1.99337e-05	0.000634214	0.0053464
breast pain	0.0909256	0.0289805	0.020307	0.0555779	0.167825	0.00398868	0.00470487	0.0123703
breast tenderness	0.00477239	0.00437145	0.00429532	0.00520887	0.0327828	0.00107701	0.00122472	0.00336594
breath odour	0.00533111	0.016808	0.0139138	0.0948075	0.0569453	0.0011923	0.000979504	0.00607233
breath sounds abnormal	0.00394748	0.0036489	0.00976666	0.00421566	0.00806643	0.00499961	0.00391512	0.0071141
bronchial hyperreactivity	0.000817684	0.00206121	0.00118328	0.00115024	0.00418598	0.000525016	0.000297898	0.00166366
bronchitis	0.264304	0.332792	0.0997786	0.312043	0.634383	0.00605931	0.0183189	0.0669094
bronchospasm	0.0151812	0.0222167	0.0163945	0.013076	0.0814252	0.00898981	0.00622124	0.0165965
bronchospasm paradoxical	0.000404519	0.00087244	0.000236696	0.000781248	0.00525376	0.000130115	6.81765e-05	0.00102593
bruxism	0.00396894	0.00253613	0.00380474	0.00410657	0.0089898	0.00228	0.00058484	0.00434125
bundle branch block	0.0112294	0.0239093	0.0130847	0.0100095	0.00974789	0.00521432	0.00178164	0.00896302
burning sensation	0.00620073	0.00531414	0.00594844	0.00344622	0.0125181	0.00686465	0.00352091	0.00525998
bursitis	0.0087445	0.013364	0.00586785	0.0210867	0.0745693	0.00109184	0.00125326	0.00805658
cachexia	0.00191832	0.00206814	0.00437249	0.00327615	0.0114387	0.00107177	0.000595328	0.003272
candida infection	0.0764232	0.0354348	0.0665388	0.207546	0.381914	0.00616103	0.0103519	0.0559529
cardiac arrest	0.00310604	0.0113245	0.00318656	0.00622818	0.0437108	0.000255539	0.000318481	0.00518059
cardiac disorder	0.0236737	0.0111839	0.0223588	0.0161346	0.0748522	0.0212538	0.0315416	0.0297119
cardiac failure	0.0313937	0.103974	0.0442024	0.0418111	0.197405	0.00243802	0.00615037	0.0368223
cardiac failure congestive	0.0719822	0.0256103	0.0272842	0.0214002	0.160553	0.00776604	0.0041368	0.0317782
cardiac flutter	0.000806516	0.000751176	0.000853147	0.000634753	0.00305842	0.000164191	0.000472185	0.00082562
cardiac murmur	0.00181415	0.00212204	0.0051469	0.0027569	0.0169802	0.000916188	0.000970995	0.0056014
cardiac output decreased	0.00111155	0.00133392	0.00131926	0.000645856	0.00287693	0.000208902	0.000356165	0.0011682
cardiogenic shock	0.0012128	0.000888814	0.000693493	0.000535996	0.00334421	0.000166648	0.000169722	0.00131705
cardiomegaly	0.00402036	0.00321022	0.00391426	0.00378555	0.0161478	0.000971324	0.00107912	0.00878323
cardiomyopathy	0.0456818	0.00943368	0.0102234	0.00912058	0.0118523	0.010881	0.00965665	0.0327375
cardiovascular disorder	0.0101186	0.00201714	0.0103005	0.0199973	0.105255	0.00258	0.0018615	0.00990676
carpal tunnel syndrome	0.0214611	0.00463587	0.0232949	0.00549986	0.0196708	0.0142296	0.00732437	0.0157194
cataract	0.11286	0.0590682	0.125254	0.0282847	0.109329	0.00802945	0.0248209	0.173051
catheter site pain	0.00208837	0.00412496	0.00447665	0.000728282	0.00425645	0.000967416	0.000830111	0.00396791
cellulitis	0.0544616	0.0439591	0.0318755	0.0332876	0.176613	0.000306939	0.00145531	0.0553639
cerebellar syndrome	0.00433945	0.00265863	0.00183095	0.00541845	0.0102706	0.000124111	0.000157998	0.00341496
cerebral haemorrhage	0.0133161	0.0106528	0.00874185	0.00219823	0.0636039	0.000105527	0.000230437	0.0282748
cerebral infarction	0.00706233	0.00176711	0.00199567	0.00128357	0.00800015	0.00013893	0.000452566	0.00376502
cerebral ischaemia	0.00796215	0.0108874	0.00597734	0.00600396	0.0108109	0.000599238	0.000805066	0.00729025
cerebrovascular accident	0.0339154	0.0345877	0.0363917	0.0505087	0.100858	0.00140163	0.00518645	0.0168939
cerebrovascular disorder	0.00574824	0.00433971	0.00768304	0.00599357	0.0211059	0.00105693	0.00225364	0.00724226
cervix disorder	0.000527893	0.00139227	0.000308218	0.000522991	0.00815492	2.11053e-06	3.13565e-05	0.000855552
change of bowel habit	0.00131909	0.00101716	0.00105987	0.000773522	0.00122427	0.000532727	0.000394373	0.00121672
cheilitis	0.00230645	0.0111759	0.00302399	0.0038706	0.0295667	8.0403e-05	0.000387613	0.0231123
chest discomfort	0.00492402	0.00867376	0.00987439	0.0047698	0.0273859	0.00963476	0.00394348	0.0144748
chest pain	0.353632	0.235901	0.225133	0.321302	0.718156	0.0629562	0.0232353	0.237596
chills	0.626309	0.720607	0.702056	0.766744	0.808652	0.520016	0.266747	0.594468
cholecystitis	0.00790096	0.0115341	0.0201897	0.0107176	0.100454	0.000697844	0.00172353	0.0231701
cholelithiasis	0.0452412	0.0270867	0.0365205	0.0460724	0.148711	0.00161309	0.00320457	0.0646471
cholestasis	0.0019866	0.00162049	0.00262742	0.00137588	0.0171887	0.00060857	0.000855028	0.00210055
choreoathetosis	0.00693601	0.00433255	0.00245573	0.00355023	0.0130895	0.000224925	0.000309124	0.00458126
chromatopsia	0.00256603	0.00175843	0.00189509	0.00138042	0.0218946	0.000500028	0.000323636	0.00207623
chromaturia	0.0012787	0.00238988	0.00199627	0.0010295	0.0159205	0.000480946	0.000282808	0.00206381
chronic obstructive pulmonary disease	0.000617418	0.000354961	0.000166256	0.000198192	0.00362155	1.95626e-06	8.09478e-06	0.000405527
clostridium difficile colitis	0.000561166	0.000482819	0.000719245	0.000529422	0.00239884	4.2851e-05	5.80368e-05	0.000785243
coagulopathy	0.00839162	0.00450381	0.00997804	0.00627562	0.00731599	0.00314605	0.00353003	0.00919907
cognitive disorder	0.00425502	0.00135737	0.00710777	0.00395697	0.0206221	0.00116803	0.000573623	0.00539654
cold sweat	0.00836266	0.00875761	0.00805378	0.00347926	0.00719995	0.0047276	0.0019889	0.00777348
colitis	0.0317785	0.367205	0.08984	0.062934	0.246106	0.00097931	0.0107397	0.178462
colitis ischaemic	0.0023682	0.00543579	0.00216671	0.00325618	0.0144043	0.000499387	0.00104133	0.0131744
colitis ulcerative	0.000325621	0.000910432	0.000343019	0.000163399	0.0058705	1.62039e-05	7.0965e-05	0.000510935
coma	0.00801577	0.00517586	0.00225577	0.0108181	0.0341262	9.10089e-05	0.000191599	0.00528016
completed suicide	0.00975457	0.0128896	0.010299	0.0100154	0.0497574	0.000352173	9.62717e-05	0.00939349
conduction disorder	0.00103967	0.00157851	0.000694429	0.00136307	0.00678005	0.000185624	0.000202861	0.00165703
confusional state	0.64179	0.877482	0.852677	0.873123	0.898313	0.589968	0.251679	0.836121
congenital eye disorder	0.00460915	0.00162205	0.00730068	0.0059223	0.0102591	0.00146998	0.00229382	0.0082487
conjunctival haemorrhage	0.00263772	0.00360451	0.00452983	0.00160856	0.0430841	0.00020948	0.00016506	0.00312789
conjunctival hyperaemia	0.000882935	0.00180485	0.00135929	0.00069357	0.002296	0.00025646	0.000191965	0.00124507
conjunctival oedema	0.000194473	0.00321887	0.000439652	0.000262192	0.00398436	1.79619e-05	5.82828e-05	0.000977029
conjunctivitis	0.202297	0.526271	0.129718	0.210514	0.727707	0.0025622	0.00605419	0.212633
conjunctivitis allergic	0.000108717	0.00077153	0.000170376	0.000121442	0.00089665	2.99999e-05	1.96868e-05	0.000612506
connective tissue disorder	0.0111472	0.00390046	0.00820693	0.0048101	0.0460928	0.000913582	0.00173518	0.00721615
constipation	0.838973	0.811436	0.76581	0.859249	0.896965	0.433826	0.22781	0.743575
contusion	0.00493369	0.00633686	0.00670369	0.00465528	0.0440975	0.000414627	0.00119993	0.00865847
conversion disorder	0.00703009	0.0032915	0.0101885	0.0071035	0.0216928	0.00170761	0.000530338	0.0260927
coordination abnormal	0.0547088	0.135484	0.055704	0.162825	0.0929442	0.038147	0.00865929	0.0442422
corneal erosion	0.000478588	0.00149938	0.00078045	0.000301024	0.00215432	8.91925e-05	0.000340277	0.000825287
corneal lesion	0.000640532	0.00147719	0.0029247	0.000456542	0.00492495	4.56079e-05	0.000184228	0.00384074
corneal opacity	0.000417608	0.00239948	0.00129754	0.000651	0.012868	4.61934e-05	7.94498e-05	0.0022129
coronary artery disease	0.00446411	0.017505	0.0086754	0.00410917	0.0352032	0.000238015	0.00117245	0.016468
cough	0.714523	0.37742	0.454996	0.671096	0.821532	0.0323263	0.008602	0.359088
crohn's disease	0.00119788	0.00174096	0.000719936	0.000898801	0.0113951	5.95725e-05	0.000465489	0.00249956
crying	0.000541333	0.000838942	0.000511068	0.000496804	0.00804284	0.000176489	4.74012e-05	0.00037172
cushing's syndrome	3.56494e-05	0.00135702	6.40354e-06	7.71613e-05	0.00198156	4.2312e-10	1.55699e-09	0.000286159
cyanosis	0.00278215	0.00269942	0.0147042	0.00636432	0.0134312	0.000423129	0.000531094	0.00412963
cyst	0.000688084	0.00222447	0.000830443	0.00123015	0.0110385	5.07103e-05	0.000338023	0.003234
cystitis	0.040543	0.0255331	0.021139	0.0438155	0.153931	0.00109912	0.00919751	0.0331505
cystitis haemorrhagic	0.000174434	0.000318228	8.21975e-05	0.000158205	0.00128323	3.31432e-05	2.55033e-05	0.000444165
cystitis noninfective	0.0625794	0.103657	0.0213449	0.0715752	0.128676	0.000184814	0.00334597	0.0328946
deafness	0.111022	0.250818	0.110091	0.2328	0.238519	0.0106641	0.027886	0.0859182
decreased appetite	0.823872	0.700053	0.640777	0.828385	0.842697	0.384722	0.269041	0.601233
deep vein thrombosis	0.01235	0.00438038	0.00933786	0.00141411	0.0722515	0.000270486	0.000589687	0.0276228
dehydration	0.554432	0.474971	0.487244	0.552477	0.629022	0.116275	0.10721	0.412047
delirium	0.0326637	0.0140287	0.0188093	0.0354076	0.0149648	0.00584625	0.0198618	0.0240517
delusion	0.0237238	0.0213857	0.0325318	0.115929	0.0403831	0.00479157	0.00125635	0.023605
dementia	0.0027448	0.0048433	0.00388126	0.0037247	0.00896704	2.99253e-05	0.000108245	0.00864952
dental caries	0.00621515	0.00673317	0.0144734	0.0135486	0.0197077	0.000524604	0.00120427	0.00558725
depressed level of consciousness	0.163206	0.162085	0.111568	0.464704	0.416932	0.000954566	0.00125239	0.199181
depressed mood	0.00577512	0.00216865	0.00441064	0.00529345	0.0147467	0.00201028	0.00141713	0.00303999
depression	0.362435	0.153389	0.119178	0.48598	0.738077	0.00963615	0.00812868	0.123084
derealisation	0.000387805	0.0017576	0.00145507	0.000690392	0.00275264	3.14669e-05	0.00012073	0.00157059
dermatitis	0.799795	0.769486	0.326019	0.808647	0.925801	0.0257208	0.0168192	0.618419
dermatitis acneiform	0.00115583	0.00243528	0.00112471	0.000820725	0.0079448	0.000505971	0.00100442	0.0108217
dermatitis atopic	0.000992846	0.0103962	0.00213284	0.00177683	0.054628	0.00164387	0.000597298	0.0110262
dermatitis bullous	0.0839689	0.356969	0.124577	0.282993	0.430209	0.0540237	0.154173	0.368728
dermatitis contact	0.0095885	0.150803	0.0357923	0.0139942	0.141002	0.00978317	0.0083706	0.0483701
dermatitis exfoliative	0.0531656	0.10529	0.029756	0.0491796	0.325189	0.0138705	0.0328202	0.0962984
diabetes mellitus	0.140994	0.157617	0.150992	0.244975	0.424647	0.0124074	0.0202025	0.0830297
diarrhoea	0.898652	0.851687	0.874985	0.920008	0.94525	0.698449	0.406355	0.832057
diarrhoea haemorrhagic	0.000328635	0.00109282	0.000214163	0.00013025	0.00209622	8.81311e-05	7.32193e-05	0.000862853
diplopia	0.101011	0.241119	0.266162	0.309442	0.140717	0.0396248	0.0274073	0.260776
discomfort	0.540863	0.457445	0.508512	0.723738	0.778242	0.107787	0.0397638	0.487124
disorientation	0.0254893	0.00760235	0.01988	0.0308566	0.0364151	0.0177617	0.00887442	0.0148341
disseminated intravascular coagulation	0.00025971	0.000667433	0.000399368	0.000826971	0.00362501	4.53034e-05	3.41314e-05	0.000887021
disturbance in attention	0.0326511	0.0124314	0.0336108	0.167146	0.0356554	0.0171812	0.00492397	0.01105
disturbance in sexual arousal	0.227724	0.191671	0.20688	0.371718	0.452147	0.0771329	0.0511722	0.108049
diverticulitis	0.00703405	0.00828503	0.0062933	0.00548507	0.00937617	0.000573366	0.00335071	0.0163517
dizziness	0.856033	0.85249	0.867692	0.90567	0.946299	0.726041	0.327877	0.833789
dizziness postural	0.0168144	0.00355308	0.00552823	0.00747567	0.0144121	0.00241901	0.000513125	0.00638935
drug eruption	0.00409033	0.0078612	0.00353749	0.0017154	0.0171066	0.0015469	0.00219691	0.00332089
drug hypersensitivity	0.00203872	0.00490839	0.00219547	0.00298119	0.0144456	0.000921001	0.000496781	0.00282655
drug ineffective	0.00436138	0.0047359	0.00640608	0.00110461	0.00610332	0.00191785	0.00158952	0.00407061
dry eye	0.0573449	0.0397738	0.0450735	0.0529558	0.113196	0.0401595	0.0137212	0.0619925
dry mouth	0.729265	0.521073	0.335328	0.741643	0.752521	0.222475	0.0794624	0.23867
dry skin	0.275234	0.0803505	0.0781736	0.130404	0.459577	0.00838921	0.0181713	0.110009
dry throat	0.00369103	0.00114208	0.00236378	0.00157804	0.00456466	0.00173385	0.000598551	0.00240293
duodenal ulcer	0.00223984	0.010458	0.0198132	0.00442937	0.0237984	0.0013843	0.00593373	0.0370325
duodenitis	0.000123663	0.00158128	0.000393201	0.000313886	0.00462561	4.02585e-06	2.98592e-05	0.00118239
dysaesthesia	0.0132575	0.00383486	0.00613023	0.00636924	0.0141056	0.00257153	0.00329653	0.00575333
dysarthria	0.297204	0.34372	0.160428	0.327469	0.448254	0.0527858	0.0342803	0.252007
dysgeusia	0.500187	0.410073	0.421527	0.504209	0.621829	0.234008	0.0802482	0.319442
dyskinesia	0.1572	0.12242	0.129046	0.220239	0.180227	0.0774235	0.0166738	0.105964
dysmenorrhoea	0.187736	0.148494	0.0362172	0.166316	0.294315	0.0325135	0.0213587	0.0456523
dyspareunia	0.00204923	0.00299086	0.000998242	0.000696488	0.00411057	0.000795574	0.000588267	0.00239441
dyspepsia	0.841666	0.785415	0.695189	0.821	0.880891	0.410877	0.144312	0.657557
dysphagia	0.487078	0.316744	0.435947	0.344568	0.30881	0.216373	0.0990765	0.282201
dysphonia	0.0136488	0.015003	0.0138359	0.0249529	0.0682174	0.00508403	0.00221435	0.0108324
dysphoria	0.0149166	0.00794376	0.00465422	0.00770091	0.0308557	0.000353412	0.000301283	0.0316054
dyspnoea	0.715218	0.732341	0.564952	0.804431	0.833818	0.108291	0.0304254	0.429401
dyspnoea exertional	0.0110816	0.000973437	0.00393408	0.00239039	0.00246387	0.000769193	0.000269686	0.00197426
dysuria	0.62289	0.582793	0.55634	0.556144	0.746646	0.0647483	0.0650327	0.579094
ear disorder	0.00731691	0.00645325	0.028675	0.0181457	0.042617	0.00684003	0.00334834	0.00622005
ear infection	0.00656956	0.00509929	0.00839815	0.00170206	0.0209048	0.000435703	0.000330827	0.0054355
ear pain	0.0929391	0.0795948	0.0820772	0.0974748	0.0448547	0.0406898	0.0217489	0.03892
ecchymosis	0.0521067	0.117627	0.0275017	0.062418	0.39504	0.00694662	0.0185892	0.0993057
eczema	0.053383	0.104028	0.0149293	0.0363364	0.450555	0.00438828	0.00882252	0.0409157
ejaculation delayed	0.00163648	0.00455898	0.00160038	0.00054512	0.0138149	0.000457367	0.000560503	0.00386764
ejaculation disorder	0.0244436	0.0526465	0.0209256	0.0365015	0.0617506	0.0163712	0.0168633	0.0409142
ejaculation failure	0.00366732	0.00689465	0.00234247	0.00125083	0.0121548	0.00120164	0.000726556	0.0032143
electrocardiogram abnormal	0.00819544	0.00738153	0.00919683	0.0273073	0.122652	0.000988921	0.000435674	0.00969306
electrocardiogram qt prolonged	0.0030822	0.00725397	0.00343495	0.0084227	0.0599363	9.96118e-05	0.000226622	0.0061128
electrocardiogram st segment depression	7.61316e-05	0.000227972	5.48811e-05	6.84675e-05	0.00149627	1.80617e-06	2.34553e-06	0.000211655
electroencephalogram abnormal	0.000366255	0.000580833	0.000305178	0.000864931	0.0107995	7.05944e-05	2.91026e-05	0.0017103
electrolyte imbalance	0.0015093	0.000912849	0.00207038	0.00107037	0.00479006	0.000135007	0.000293132	0.00172014
embolism	0.00498319	0.00230508	0.00138897	0.00150779	0.0691272	0.00017554	0.000325598	0.0131966
embolism venous	0.00416816	0.00191917	0.000834715	0.000730743	0.0203562	0.000130761	0.000430004	0.0136448
emotional disorder	0.00101325	0.000994846	0.00168788	0.00135114	0.00596128	0.000411602	0.000351096	0.00193986
emphysema	0.000154735	0.000278815	0.000297707	0.000218925	0.00270051	4.96754e-06	2.78756e-05	0.000580041
encephalopathy	0.132559	0.0676298	0.209148	0.226878	0.0819167	0.0558709	0.0682439	0.197852
endocrine disorder	0.0030655	0.00168914	0.00258956	0.00166206	0.0222904	0.0014851	0.00125479	0.00293094
endometrial disorder	0.00326406	0.00136611	0.00435347	0.00127067	0.0343344	0.000391608	0.000701722	0.00619242
endophthalmitis	0.000329748	0.00236967	0.00162624	0.000156324	0.00309479	0.000148273	0.000701895	0.00203334
enteritis	0.000539096	0.00588473	0.00320395	0.000675253	0.0331499	5.48178e-05	0.0002007	0.00403021
enterocolitis	0.000442826	0.000708676	0.000375907	0.000218637	0.00254993	2.39949e-05	0.000135039	0.000689822
enuresis	0.00231629	0.00189894	0.00159428	0.00218139	0.00387185	0.00178316	0.00261705	0.00195142
eosinophilia	0.00328286	0.025276	0.00938733	0.00740332	0.268603	0.00132099	0.0028426	0.00811996
epididymitis	0.00026631	0.00222782	0.000366519	0.000150088	0.00371276	2.52955e-06	7.95943e-05	0.00157816
epigastric discomfort	0.00191232	0.00253986	0.00223143	0.000999655	0.00414187	0.000987368	0.00134135	0.00162941
epistaxis	0.612669	0.16525	0.276662	0.423862	0.475299	0.0380492	0.0128145	0.0894734
erectile dysfunction	0.306226	0.324728	0.241048	0.311477	0.522232	0.115836	0.120113	0.206094
eructation	0.0712908	0.159621	0.231721	0.245955	0.431248	0.00299874	0.00619585	0.0945935
erythema	0.0507864	0.0586996	0.0485696	0.0590291	0.474517	0.0103981	0.0104714	0.0887379
erythema multiforme	0.00919137	0.0311931	0.0135619	0.00974998	0.341066	0.00430079	0.0131656	0.134398
erythema nodosum	0.000429137	0.00419537	0.000983745	0.000849238	0.00670097	0.000439993	0.00104693	0.00477144
erythema of eyelid	9.01977e-06	0.000487964	1.58325e-05	1.52556e-05	0.00154027	4.22173e-08	5.80231e-07	0.000363404
euphoric mood	0.168822	0.12579	0.286269	0.18545	0.110391	0.200206	0.106904	0.182932
excoriation	0.00272658	0.00341221	0.0029117	0.00119697	0.00819242	0.00120612	0.00130615	0.00295072
exophthalmos	0.000638439	0.00166511	0.0012228	0.000898711	0.00447031	0.000346365	0.000557705	0.00195913
exostosis	0.00130355	0.00141545	0.00151242	0.00188492	0.00647792	0.0004613	0.000329697	0.00235562
extrapyramidal disorder	0.0163897	0.0639974	0.0221258	0.0709531	0.0754321	0.0107702	0.00215914	0.0720088
extrasystoles	0.0104748	0.0176249	0.0140714	0.0390688	0.02996	0.000952191	0.000993083	0.00835543
extravasation	0.000852265	0.00124552	0.000850797	0.00100294	0.00392923	0.000131487	0.000115418	0.00110207
eye discharge	0.000924016	0.00176149	0.00163356	0.00048611	0.00185881	0.000885008	0.000508058	0.0011018
eye disorder	0.0187819	0.0298769	0.0227666	0.0286105	0.179553	0.0202804	0.0124851	0.0185611
eye haemorrhage	0.00549478	0.00926675	0.0132361	0.00481912	0.0270092	0.00288337	0.00337543	0.0341899
eye infection	0.00102529	0.00241547	0.00464373	0.000996677	0.00393079	0.000151615	0.000106578	0.0028369
eye irritation	0.0855688	0.101062	0.0791841	0.00657338	0.0552507	0.0397468	0.0252149	0.0963116
eye oedema	0.000518457	0.00353729	0.00077113	0.000426439	0.00703058	0.0001007	0.000118308	0.00125755
eye pain	0.099934	0.234238	0.170313	0.0871744	0.145035	0.112118	0.097953	0.195356
eye pruritus	0.00440497	0.00328706	0.002284	0.00202021	0.00581941	0.00116615	0.00144071	0.00299039
eye swelling	0.0035333	0.00322796	0.00270123	0.00120886	0.00426495	0.00113826	0.00142824	0.00585645
eyelid oedema	0.00304645	0.0119429	0.00456059	0.000863073	0.0158672	0.000251257	0.000684123	0.00382104
face oedema	0.239615	0.626815	0.269734	0.461447	0.321046	0.0647544	0.059652	0.328764
faecalith	0.00291287	0.00125088	0.00301785	0.00144587	0.00366772	0.00128349	0.000667102	0.0024757
faecaloma	0.00146527	0.000873206	0.001933	0.00113828	0.00376972	0.000710848	0.000614608	0.00179569
faeces discoloured	0.00116282	0.00172087	0.00187719	0.00168577	0.0040896	0.000279734	0.000223844	0.00199213
fasting	0.000945969	0.00120986	0.00160418	0.00142325	0.00326875	0.000635604	0.000665368	0.00151919
fatigue	0.800917	0.664228	0.680964	0.819378	0.879127	0.370299	0.232999	0.611131
febrile neutropenia	0.0388096	0.006735	0.0172269	0.01609	0.0548432	0.00347091	0.00118183	0.0105879
feeling abnormal	0.786875	0.824675	0.819246	0.862473	0.876112	0.652592	0.499344	0.82128
feeling cold	0.00128814	0.00211436	0.00209888	0.00129645	0.00610969	0.000614757	0.000494391	0.00230847
feeling drunk	0.000699336	0.0013186	0.00160847	0.00168993	0.00207531	0.00141149	0.000350878	0.00164399
feeling hot	0.00350951	0.00630006	0.0110271	0.00655015	0.0353406	0.00464784	0.00165971	0.0109331
feeling jittery	0.00247012	0.00506316	0.0036734	0.00568437	0.0136705	0.00290881	0.00183423	0.0058511
fibrocystic breast disease	0.00613163	0.00359848	0.00574001	0.00297638	0.0115138	2.99719e-05	9.89023e-05	0.00391472
flank pain	0.00641516	0.00436443	0.00538542	0.00263631	0.00916909	0.0134485	0.00473326	0.0125561
flat affect	0.052779	0.0545149	0.0900143	0.103585	0.200599	0.00977489	0.0170432	0.075136
flatulence	0.69896	0.326512	0.333834	0.524595	0.726148	0.0525459	0.0152288	0.405072
fluid overload	0.00221259	0.00123873	0.00130646	0.00169141	0.00632444	0.000401949	0.000320078	0.00101095
fluid retention	0.0167401	0.0140861	0.0443555	0.039368	0.0826763	0.00198488	0.0086555	0.0226752
flushing	0.072011	0.0712709	0.147615	0.110203	0.33113	0.0204938	0.00491238	0.0730451
foetor hepaticus	0.00187874	0.00224166	0.001081	0.0018563	0.0221609	0.000322331	0.00168291	0.00303962
folliculitis	0.00226139	0.00174705	0.00213229	0.00187334	0.0492571	0.000281386	0.000420974	0.00159305
fracture	0.00446361	0.00119816	0.00131551	0.00177134	0.0264355	0.000154412	0.00023325	0.00113256
functional gastrointestinal disorder	0.00458083	0.00157605	0.00842094	0.00101071	0.0209361	0.00100527	0.00149105	0.0100589
fungal infection	0.024764	0.028942	0.139885	0.0772598	0.141161	0.00663797	0.00691478	0.0692114
fungal skin infection	0.0144568	0.00952072	0.0416055	0.0248298	0.0543192	0.0123245	0.00764761	0.0275166
furuncle	0.0287028	0.0169704	0.029384	0.0139606	0.0262399	0.00184875	0.00973474	0.0184931
gait disturbance	0.135886	0.0874151	0.291586	0.212925	0.066453	0.0917394	0.064537	0.0911226
galactorrhoea	0.0337428	0.0257931	0.0181456	0.010606	0.0391105	0.0113771	0.00371377	0.0142559
gamma-glutamyltransferase increased	0.0130463	0.00416879	0.00476574	0.00244649	0.212303	0.000137413	0.000440133	0.00347151
gangrene	0.000253726	0.000231485	0.000305486	0.000259711	0.000799025	2.23621e-05	4.00812e-05	0.000395425
gastric ulcer	0.00325439	0.0286351	0.0334473	0.00493613	0.0395716	0.00420924	0.0106158	0.0270779
gastritis	0.148769	0.330072	0.0751379	0.0986881	0.512522	0.0100536	0.0212437	0.159089
gastroenteritis	0.109784	0.110225	0.0802566	0.0533499	0.552386	0.0066788	0.0304446	0.107775
gastrointestinal carcinoma	0.000451323	0.00211998	0.000748886	0.000440524	0.00468803	5.58703e-06	8.30749e-05	0.00289722
gastrointestinal disorder	0.191363	0.122686	0.0892285	0.135771	0.576467	0.0113695	0.0293919	0.140451
gastrointestinal haemorrhage	0.129629	0.147277	0.142661	0.0789164	0.434277	0.00465537	0.0068852	0.199758
gastrointestinal infection	0.000823893	0.00161318	0.00109436	0.000835378	0.00946771	0.000209864	0.000348011	0.0011665
gastrointestinal pain	0.828384	0.618256	0.689901	0.76604	0.903244	0.113509	0.0445541	0.590931
gastrointestinal perforation	0.000199712	0.000416473	0.000352061	0.000162624	0.00394891	1.25567e-05	7.72745e-05	0.000342403
gastrointestinal ulcer	0.000396388	0.000943385	0.000723081	0.000326956	0.00828548	0.000169673	0.000587769	0.00116393
gastrooesophageal reflux disease	0.293216	0.030147	0.11461	0.0789441	0.315155	0.0116031	0.00627718	0.110526
generalised oedema	0.00894238	0.0270639	0.0100783	0.0187871	0.0246484	0.00233242	0.00484115	0.0230498
genital candidiasis	0.000840022	0.00219505	0.000829659	0.00126548	0.0165394	2.22458e-05	0.000222499	0.00210947
gingival bleeding	0.0157558	0.0112194	0.00727446	0.00464666	0.05373	0.000417203	0.0010261	0.0152605
gingival pain	0.000570178	0.00177567	0.000798785	0.000572307	0.00209236	0.000441566	0.000643553	0.00129165
gingivitis	0.0192067	0.274041	0.0371951	0.045623	0.210409	0.000677365	0.00459107	0.0752197
glaucoma	0.00594475	0.0270764	0.0166569	0.00486753	0.0219591	0.000425701	0.00215632	0.0220752
glossitis	0.0198756	0.0688356	0.011629	0.0190704	0.17877	0.000389256	0.00179838	0.0431476
glossodynia	0.00502171	0.00309688	0.00322047	0.00521676	0.00618595	0.00161093	0.000851809	0.00391594
glucose tolerance impaired	0.000678273	0.000971757	0.00134327	0.000674595	0.00154519	0.000302138	0.000274992	0.00130703
glycosuria	0.00109022	0.0031251	0.00727671	0.00512083	0.0475796	0.000261008	0.000673531	0.00608911
goitre	0.00985242	0.0109304	0.0184089	0.0155652	0.057163	0.000911302	0.00122656	0.0311957
gout	0.0140388	0.0190778	0.0183711	0.0274218	0.138062	0.00136891	0.00194739	0.0191032
gravitational oedema	0.00248679	0.00328376	0.00321023	0.00341637	0.00724086	0.00080097	0.00137652	0.0030264
gynaecomastia	0.133154	0.071474	0.0564489	0.0578301	0.256277	0.0225308	0.0515475	0.0728174
haematemesis	0.00257655	0.0151356	0.0115476	0.00695102	0.0434339	0.00131249	0.00152102	0.00744882
haematochezia	0.000918814	0.00142586	0.0013573	0.000786578	0.0112941	0.000637537	0.000485588	0.00136292
haematocrit decreased	0.000665881	0.00132425	0.00173698	0.000526627	0.00618901	0.000752219	0.000771206	0.00106437
haematoma	0.00201035	0.0116175	0.00419573	0.00336363	0.0925368	0.00111745	0.00163078	0.00756715
haematuria	0.0640245	0.614786	0.226554	0.185708	0.476528	0.0504313	0.0933182	0.153072
haemoglobin	0.0446573	0.180243	0.160388	0.118987	0.570051	0.014606	0.00503403	0.120368
haemoglobin decreased	0.00317977	0.00477159	0.00806555	0.00234254	0.0350896	0.00343214	0.0024486	0.0111418
haemolytic anaemia	0.00060357	0.00203107	0.000924594	0.000438666	0.0542389	0.000175855	0.000189563	0.00251453
haemolytic uraemic syndrome	0.000800141	0.00084643	0.000757128	0.000288741	0.00374176	9.24403e-05	5.57444e-05	0.0022306
haemoptysis	0.00370768	0.0238544	0.0110765	0.0220008	0.100074	0.00281846	0.0021298	0.015911
haemorrhage	0.0397127	0.155022	0.0722718	0.111286	0.446759	0.00202757	0.0028033	0.0538621
haemorrhage intracranial	0.000783202	0.00796575	0.00211728	0.00215436	0.0476532	0.000205272	0.000417331	0.00339198
haemorrhagic disorder	0.000493948	0.00050794	0.000378136	0.000311399	0.00288062	0.000235158	0.000181858	0.00103043
haemorrhoids	0.0253363	0.0205577	0.0309913	0.0286129	0.17914	0.00497977	0.00249818	0.0587548
hair colour changes	0.00111086	0.00176733	0.00219326	0.000954614	0.00391836	0.000629646	0.000659231	0.00169195
hair disorder	0.00208801	0.00144694	0.00381487	0.00223826	0.0122277	0.00238434	0.00277904	0.00293308
hair texture abnormal	0.00173748	0.00228375	0.00166912	0.00188692	0.00348449	0.000913707	0.000710453	0.00210874
hallucination	0.141757	0.834703	0.609683	0.660942	0.843286	0.250383	0.0715392	0.580283
hangover	0.0152906	0.00819399	0.0188154	0.00271475	0.0130897	0.00620729	0.00230912	0.0152422
headache	0.876955	0.832236	0.846483	0.90459	0.930138	0.463049	0.114226	0.808877
hemiplegia	0.0178334	0.00377326	0.00560234	0.0191029	0.0252449	0.00254465	0.000571925	0.010055
hepatic cancer	0.00124009	0.0026106	0.00121037	0.000832543	0.00172824	1.88077e-05	0.000130667	0.00374074
hepatic enzyme increased	0.026123	0.0103465	0.0155228	0.0091975	0.133719	0.00694676	0.0117876	0.0222242
hepatic failure	0.0150658	0.00369032	0.00589217	0.00189882	0.0242172	0.00185001	0.00423266	0.0110145
hepatic function abnormal	0.0207678	0.0132502	0.010177	0.0198259	0.0546004	0.00941389	0.00717364	0.0188304
hepatic necrosis	0.000608284	0.00239785	0.000305157	0.000264233	0.00239973	0.000111881	0.00080829	0.00161515
hepatic steatosis	0.00403604	0.00400591	0.0037567	0.00139361	0.017597	0.000324449	0.00252538	0.0172365
hepatitis	0.0494217	0.013944	0.00832843	0.0949956	0.371447	0.000473383	0.00199508	0.0208858
hepatitis cholestatic	0.000632899	0.000409798	0.000150932	0.000257285	0.00586211	2.07715e-05	6.08693e-05	0.000581243
hepatobiliary disease	0.00971814	0.00271396	0.00151108	0.0015929	0.032741	0.000812345	0.00313416	0.0141855
hepatocellular injury	0.0133249	0.00484668	0.0038406	0.00234684	0.018104	0.00128159	0.0037024	0.0128738
hepatomegaly	0.00546901	0.00214083	0.00159902	0.00158714	0.00458435	0.00108554	0.00201979	0.00260855
hepatotoxicity	0.00789543	0.00284527	0.00461528	0.00172992	0.00724936	0.0013152	0.00118229	0.00607641
hernia	0.0298117	0.0177854	0.0154882	0.0119227	0.0348265	0.000357703	0.000453413	0.0204374
herpes simplex	0.0185154	0.0325531	0.00726227	0.0386262	0.449502	0.00122719	0.00196738	0.0107449
herpes virus infection	0.000763815	0.0014567	0.00156306	0.00138484	0.0121295	8.87846e-05	0.000139883	0.000808263
herpes zoster	0.00871612	0.0588084	0.0108545	0.0586612	0.240036	0.000453951	0.000943911	0.00771775
hiatus hernia	0.00449021	0.00287762	0.0051963	0.00238861	0.00908097	6.96621e-05	0.000513456	0.00708299
hiccups	0.0907101	0.20191	0.146202	0.299052	0.108832	0.0679762	0.0344257	0.0973865
hirsutism	0.0164719	0.00735798	0.0105115	0.00794896	0.0886879	0.00969598	0.00396507	0.00480956
hostility	0.0394819	0.112935	0.0494429	0.100637	0.189034	0.0057041	0.000717821	0.0426854
hot flush	0.220829	0.0668976	0.105354	0.152938	0.48973	0.114801	0.0245913	0.0818468
hyperacusis	0.0214149	0.0237915	0.0481841	0.0263071	0.0763033	0.00578865	0.00819199	0.0310975
hyperaemia	0.000229425	0.000853196	0.000858354	0.000474479	0.00706907	9.82859e-05	0.000101927	0.000479028
hyperaesthesia	0.0329072	0.156438	0.0348971	0.0206836	0.316247	0.00233095	0.0025812	0.0309767
hyperbilirubinaemia	0.0446716	0.0330618	0.078635	0.116641	0.408552	0.00391005	0.0126114	0.045641
hypercalcaemia	0.000753547	0.000906885	0.00609226	0.000862101	0.0597423	0.000161589	0.000302036	0.0016116
hypercalciuria	9.34996e-05	0.000261876	0.00056379	0.000144665	0.00410221	1.60957e-05	2.5775e-05	0.000259507
hypercholesterolaemia	0.0885193	0.0364501	0.114738	0.0667399	0.354518	0.00474506	0.00424566	0.02239
hyperglycaemia	0.222451	0.203067	0.266319	0.312315	0.673175	0.0151705	0.012333	0.175246
hyperhidrosis	0.786255	0.824128	0.699784	0.809806	0.888896	0.17903	0.0259581	0.703612
hyperkalaemia	0.00231952	0.00442943	0.013366	0.00972851	0.305961	0.000501436	0.000861664	0.00455524
hyperkeratosis	0.00111359	0.0143226	0.00963633	0.00272903	0.0351729	0.000740742	0.0025629	0.0117803
hyperkinesia	0.168881	0.167598	0.0682234	0.144579	0.168341	0.0258468	0.00544518	0.0715781
hyperlactacidaemia	0.000756293	0.000519206	0.00813772	0.000967721	0.00797993	0.000101066	0.000206386	0.00161821
hyperlipidaemia	0.028485	0.00609783	0.0419905	0.0479154	0.147507	0.00113153	0.00161138	0.00968775
hypermagnesaemia	0.000980009	0.000585695	0.00230745	0.00103093	0.00838711	5.99876e-05	9.72536e-05	0.00142751
hypernatraemia	0.00123489	0.00171642	0.00623369	0.00167438	0.0476699	0.000681146	0.000766745	0.00368143
hyperpathia	0.000200876	0.000876179	3.23312e-05	0.000518818	0.00348993	2.26179e-07	9.06155e-08	0.000609908
hyperphosphataemia	0.000388503	0.000705442	0.00133844	0.000300741	0.015937	2.94738e-05	8.25403e-05	0.00067764
hyperreflexia	0.0257238	0.0435058	0.0198933	0.0165554	0.0216928	0.000820675	0.00025242	0.0136311
hypersensitivity	0.39681	0.483618	0.335446	0.401698	0.805667	0.0172634	0.0317658	0.287375
hypersomnia	0.00387856	0.00429418	0.00390968	0.00228845	0.0069122	0.000891785	0.000801755	0.00534152
hypertension	0.7692	0.764487	0.70441	0.754843	0.862407	0.103702	0.0384973	0.477094
hyperthyroidism	0.00864528	0.00381176	0.0103016	0.00820072	0.0367685	0.000880438	0.00147746	0.00861653
hypertonia	0.10711	0.143457	0.183578	0.137997	0.121785	0.0211475	0.00965984	0.0435732
hypertrichosis	0.0017328	0.00640445	0.00311832	0.00136298	0.0296382	0.000521473	0.00106106	0.00681435
hypertriglyceridaemia	0.00782285	0.00249988	0.00863151	0.00673276	0.0686418	0.000345246	0.00048563	0.00191254
hyperuricaemia	0.0023263	0.00563597	0.032946	0.00524516	0.157589	0.000834358	0.00115204	0.00695812
hyperventilation	0.0172738	0.0867388	0.0523507	0.0127305	0.0438172	0.00340204	0.00111266	0.0259246
hypoaesthesia	0.454556	0.614979	0.348639	0.51172	0.678628	0.0250983	0.0108573	0.308894
hypoaesthesia oral	0.00160318	0.0010976	0.000830382	0.00121772	0.00640023	0.000571303	0.00065975	0.00181982
hypoalbuminaemia	0.000974128	0.00209783	0.00514383	0.00197066	0.0209491	8.4673e-05	0.000132922	0.0050964
hypocalcaemia	0.0153278	0.0148447	0.0283523	0.0240461	0.223048	0.00149119	0.00120552	0.0197824
hypochloraemia	0.00032649	0.000503188	0.00117503	0.000404997	0.00925895	0.000120451	0.000103713	0.00107984
hypochromic anaemia	0.00358715	0.00706117	0.00821783	0.00652767	0.0693407	0.00210736	0.00143332	0.00687668
hypoglycaemia	0.0678525	0.112392	0.11629	0.111378	0.404568	0.00733977	0.00795307	0.100896
hypohidrosis	0.00113112	0.00132058	0.00106825	0.00111806	0.0185321	0.000410492	0.000154915	0.00107274
hypokalaemia	0.151432	0.226737	0.253579	0.253963	0.745905	0.00342889	0.0025217	0.162812
hypokinesia	0.051788	0.0249788	0.0255661	0.0517964	0.0830815	0.00615012	0.000417663	0.0267907
hypomagnesaemia	0.00332919	0.00161209	0.00405278	0.00249073	0.112221	0.000360781	0.000345941	0.00443081
hypomania	0.000874427	0.00350362	0.00208263	0.000809509	0.00425	5.72311e-05	2.22194e-05	0.0036566
hyponatraemia	0.0596771	0.074851	0.0792748	0.177303	0.750125	0.00438976	0.00657971	0.0324883
hypophosphataemia	0.00335903	0.00443632	0.0059774	0.00338149	0.198873	0.000207921	0.000155224	0.0101553
hypoproteinaemia	0.00253438	0.00247545	0.0046001	0.00298352	0.0407186	0.000809824	0.00102201	0.0074278
hyporeflexia	0.0142441	0.0636306	0.00693809	0.0136924	0.0308886	9.29709e-05	1.85788e-05	0.0168629
hypotension	0.268231	0.785588	0.601877	0.658853	0.794509	0.0956943	0.0381493	0.455226
hypothermia	0.00440016	0.0129722	0.00696323	0.00302635	0.016804	0.00198035	0.00521638	0.00846927
hypothyroidism	0.0282159	0.0258726	0.0919629	0.0622889	0.15498	0.0107433	0.0151538	0.071968
hypotonia	0.035862	0.0391095	0.0667769	0.0314457	0.0290774	0.0260939	0.0213061	0.0425328
hypoventilation	0.00392974	0.00914117	0.00605927	0.00465112	0.0111414	0.000928574	0.000307637	0.00534116
hypoxia	0.00867767	0.0512232	0.0270883	0.00910452	0.0932816	0.00155374	0.00178523	0.0334686
ileus	0.00224418	0.00499446	0.00554377	0.00304202	0.0463233	0.00127906	0.003668	0.00791554
ileus paralytic	0.00179992	0.00187948	0.00140787	0.0012476	0.00239315	0.000457717	0.0003954	0.00318075
ill-defined disorder	0.656458	0.739204	0.787592	0.802892	0.849563	0.183493	0.168373	0.769445
immune system disorder	0.00556964	0.0113032	0.00746029	0.00822702	0.104319	0.00865217	0.0080614	0.0136172
impaired gastric emptying	0.00224348	0.00242315	0.00342329	0.00101301	0.00217125	0.000266465	0.00072539	0.00685825
impaired healing	0.00435351	0.00658065	0.00997533	0.00477685	0.0150729	0.00236598	0.00596668	0.00626764
impetigo	0.00103901	0.000866215	0.000961957	0.000869443	0.00389465	0.000328568	3.16684e-05	0.00123689
inappropriate antidiuretic hormone secretion	0.00573346	0.00794623	0.00751331	0.015313	0.0430322	0.000793296	0.000635298	0.00398402
incontinence	0.00292404	0.0030861	0.00229065	0.00162522	0.00649762	0.00266078	0.00268192	0.00279074
increased appetite	0.240732	0.105152	0.139265	0.231343	0.223739	0.0404826	0.0447874	0.0862981
increased bronchial secretion	0.0086255	0.00805113	0.00726986	0.00619118	0.0109686	0.0020496	0.00180179	0.00616997
increased tendency to bruise	0.001211	0.00175345	0.00136683	0.000943413	0.0037638	6.94758e-05	0.000513033	0.0014112
induration	0.00174251	0.00312429	0.00168905	0.00146899	0.00959272	0.000459033	0.000714371	0.00302722
infarction	0.00105961	0.0014326	0.00129512	0.000752347	0.00339859	7.87305e-05	0.000195048	0.00124323
infection	0.273663	0.31734	0.45782	0.392003	0.726503	0.0296229	0.0232114	0.315063
infestation	0.0109371	0.0104819	0.0217486	0.0126834	0.135609	0.00383443	0.00379642	0.00572618
inflammation	0.00267769	0.00706799	0.00843016	0.00447792	0.0400097	0.000800311	0.000980902	0.00453749
influenza	0.455473	0.191678	0.119798	0.617051	0.756731	0.0127284	0.00751047	0.0536434
influenza like illness	0.267599	0.025795	0.171643	0.11478	0.525756	0.0358467	0.0156693	0.156435
infusion site pain	0.000960675	0.00263491	0.00152699	0.000471944	0.00530828	0.000459511	0.000400754	0.00178604
infusion site reaction	0.000349056	0.00120486	0.00140037	0.000342037	0.0032172	0.000119934	0.000172222	0.00130466
injection site bruising	0.000804555	0.00358412	0.00214881	0.000560936	0.00527343	0.000274659	0.000250934	0.00267336
injection site erythema	0.000346381	0.00220668	0.000548153	0.000193049	0.00382991	0.000121044	9.21958e-05	0.00108134
injection site haemorrhage	0.000602402	0.00112702	0.000687255	0.000547637	0.011954	0.00011356	0.000105692	0.0014215
injection site induration	0.000211775	0.0020374	0.00112081	0.00024521	0.00196299	0.000136594	0.000123078	0.00169948
injection site inflammation	0.00454682	0.0194755	0.0580445	0.00557098	0.0423909	0.00239677	0.00141135	0.0167503
injection site pain	0.0320933	0.0190176	0.0284511	0.00512139	0.129369	0.0144329	0.00400731	0.0367037
injection site pruritus	0.000167449	0.000865394	0.000315993	0.000160151	0.00202793	3.18385e-05	6.83624e-05	0.00089414
injection site reaction	0.0360786	0.033938	0.0412736	0.0166718	0.215962	0.0283891	0.0214595	0.106101
injection site swelling	0.00253155	0.00854898	0.00423915	0.00197452	0.0171464	0.00147908	0.000705088	0.00649537
injury	0.0338834	0.178952	0.238501	0.125867	0.363858	0.0116236	0.0131553	0.158471
insomnia	0.849236	0.746612	0.724264	0.818608	0.881851	0.359039	0.267687	0.65009
instillation site pain	0.000389012	0.00268382	0.00179141	0.000460791	0.00821832	0.000258634	0.000241933	0.00202822
intermittent claudication	0.00257843	0.00302097	0.00206054	0.00215306	0.00428497	0.000691284	0.000381591	0.00211375
international normalised ratio increased	0.000178711	0.00109853	0.000962273	0.000239968	0.00254889	1.87628e-05	9.9422e-05	0.000642777
interstitial lung disease	0.0114772	0.00869316	0.0125747	0.00401412	0.110358	0.000544652	0.00443805	0.0518016
intestinal obstruction	0.00517716	0.064673	0.0148091	0.0085612	0.0604394	0.00114643	0.00502847	0.049366
intestinal perforation	0.000295393	0.000907679	0.000493547	0.000106022	0.00137452	1.13396e-05	5.93933e-05	0.000639709
intracranial pressure increased	0.00472816	0.00587514	0.00895375	0.00454733	0.010635	0.00175016	0.00473008	0.0126315
intraocular pressure increased	0.00168777	0.00247776	0.00193889	0.00157142	0.00322755	0.000709537	0.000790033	0.00193115
iritis	0.000687957	0.00272949	0.00101883	0.000699713	0.00270034	1.88508e-05	0.000137971	0.00220543
iron deficiency anaemia	0.00192004	0.00106753	0.00102138	0.00120285	0.0160894	8.9221e-05	8.589e-05	0.00128352
irritability	0.016133	0.0333697	0.0064552	0.0603512	0.284763	0.00174538	0.000870852	0.00600836
irritable bowel syndrome	0.00143331	0.00280179	0.00282256	0.00230599	0.00328325	0.00125016	0.00163259	0.00548002
ischaemia	0.00324837	0.00551386	0.00273232	0.0029365	0.00944709	0.000793911	0.00190204	0.00496209
jaundice	0.0969649	0.14731	0.0933865	0.118672	0.448346	0.0353861	0.0880522	0.0861348
jaundice cholestatic	0.00441679	0.00520465	0.00173018	0.00237842	0.0327997	0.00016278	0.000407496	0.00840245
joint stiffness	0.00357179	0.00315012	0.0047492	0.00550421	0.00515493	0.00150068	0.000778092	0.00874354
joint swelling	0.00906469	0.00722901	0.00934739	0.00427122	0.0100767	0.00471267	0.00485075	0.0132126
keratitis	0.00136425	0.00589201	0.00122389	0.00108744	0.0279874	2.97659e-05	0.000130831	0.00257385
ketosis	0.000748812	0.00076542	0.00142825	0.000632954	0.0062976	6.87156e-06	9.09221e-06	0.00212087
laboratory test abnormal	0.00378098	0.00533153	0.00607759	0.00655977	0.0221705	0.00244325	0.0020411	0.00659302
labyrinthitis	0.00112283	0.00144761	0.00119879	0.00123029	0.00163197	7.03285e-06	2.00463e-05	0.00273586
laceration	0.00078709	0.00158469	0.00114881	0.000369712	0.00648984	0.000126856	0.000124278	0.00087804
lacrimal disorder	0.0283745	0.0781731	0.0630593	0.0426768	0.0761539	0.0214865	0.0462757	0.0647673
lacrimal structural disorder	0.0114031	0.0143236	0.030288	0.0219414	0.0379139	0.000152176	0.00119041	0.0203509
lacrimation increased	0.0369898	0.0750796	0.0470961	0.0134032	0.132445	0.00450681	0.00339408	0.0344043
lactic acidosis	0.000437228	0.000427296	0.000469647	0.000649919	0.01544	4.39949e-05	4.60494e-05	0.000534202
laryngeal oedema	0.00415038	0.00478409	0.00412744	0.00241083	0.00582687	0.00103215	0.00174435	0.00325063
laryngeal pain	0.0199099	0.00900271	0.00651392	0.0103764	0.0944555	0.00592771	0.00529999	0.00642065
laryngitis	0.0873181	0.1318	0.0836856	0.114656	0.0826319	0.0314599	0.06671	0.123473
laryngospasm	0.0117808	0.0147501	0.0123359	0.00606883	0.0085311	0.00635707	0.0124496	0.0107317
lethargy	0.139864	0.020452	0.0622806	0.181393	0.20713	0.0222333	0.00893015	0.027735
leukocytosis	0.015245	0.053965	0.0107368	0.00793102	0.146474	0.00382302	0.0134818	0.0501579
leukoderma	0.000647949	0.00342322	0.00108486	0.000754729	0.0102153	0.000135756	0.00193362	0.00455765
leukopenia	0.482603	0.516531	0.219378	0.478986	0.674622	0.00998827	0.00439189	0.187569
libido decreased	0.170861	0.213382	0.177232	0.375019	0.602269	0.0420042	0.0853392	0.0967913
libido disorder	0.000560574	0.00141878	0.00068201	0.000337376	0.00468413	1.37249e-06	1.62455e-06	0.00088316
libido increased	0.0652933	0.105449	0.0817538	0.271527	0.295982	0.0348579	0.0240529	0.0438852
lichenoid keratosis	0.000886228	0.00477769	0.00149225	0.00144882	0.00565748	2.16177e-05	0.000253773	0.00652812
ligament sprain	0.000460344	0.00210384	0.000568139	0.000425905	0.00128454	3.28191e-05	0.000116315	0.00090664
lipase increased	0.00135738	0.00133981	0.00203343	0.000603075	0.0169363	5.6063e-05	0.000124076	0.00127084
lipodystrophy acquired	0.00336065	0.00118304	0.00245595	0.00209257	0.00547021	0.000494741	0.000493989	0.00393028
liver disorder	0.0064956	0.00630037	0.0192989	0.00400432	0.0447315	0.0027889	0.00247983	0.0359582
liver function test abnormal	0.0266933	0.0689938	0.110207	0.142077	0.305963	0.0171402	0.0132227	0.0610859
liver injury	0.00270247	0.00701463	0.00867818	0.00240672	0.0161227	0.0012325	0.0011036	0.00651136
local swelling	0.00218931	0.00257904	0.00342518	0.00290599	0.00397805	0.00167381	0.00155792	0.00436901
loss of consciousness	0.146668	0.335669	0.267212	0.256209	0.318151	0.0442243	0.0205825	0.0783628
loss of libido	0.0026515	0.00421863	0.00212772	0.0051638	0.00852513	0.00067262	0.000207003	0.00188532
lower respiratory tract infection	0.0182924	0.0061995	0.0128281	0.00520622	0.0201387	0.00105212	0.00109416	0.0137657
lung disorder	0.0051277	0.00408259	0.0116156	0.00331275	0.0403354	0.0020739	0.00379984	0.0140886
lung infection	0.000403197	0.00154534	0.00331075	0.000631713	0.0026081	5.03629e-05	4.56018e-05	0.00135954
lung infiltration	0.00124713	0.00212531	0.00219911	0.0010578	0.00485725	0.000304524	0.000409139	0.00290076
lymphadenopathy	0.227489	0.358936	0.175318	0.215484	0.441584	0.0314067	0.0797819	0.214928
lymphocyte count decreased	0.00145873	0.00181246	0.00388371	0.00100256	0.00271123	0.00156266	0.000622309	0.00222346
lymphocytosis	0.00667513	0.00625853	0.00389651	0.00485463	0.0389149	0.000679204	0.00174991	0.00653296
lymphoedema	0.000986412	0.00241302	0.00183975	0.000735271	0.0112385	4.51661e-05	0.00024784	0.00475376
lymphoma	0.000135171	0.000354183	0.000302938	0.000227294	0.00317538	5.25833e-06	3.62106e-05	0.000790781
lymphopenia	0.0188987	0.00676438	0.00780243	0.0233877	0.0845046	0.00307794	0.00706785	0.00717582
major depression	0.00963432	0.00449964	0.0080328	0.0140874	0.0258224	0.00104122	0.000549487	0.00781819
malaise	0.576895	0.304818	0.464468	0.739571	0.678403	0.0756269	0.0826081	0.17009
malignant melanoma	0.000482286	0.0012931	0.00327027	0.000571482	0.0105822	5.81453e-06	7.07102e-05	0.00219489
malnutrition	0.0297711	0.0238029	0.0184329	0.0365224	0.275944	0.0072651	0.00868771	0.0136605
mania	0.0167579	0.00632569	0.0312701	0.0361518	0.0262053	0.0187301	0.00358278	0.0214211
mastitis	0.00343421	0.00493909	0.00563756	0.00496736	0.0257482	0.000192103	0.000208031	0.00439727
mediastinal disorder	0.027559	0.0195923	0.0212512	0.0170064	0.130333	0.0100253	0.0499182	0.0195318
melaena	0.0330123	0.102683	0.12425	0.107434	0.33212	0.0029689	0.0109478	0.0549177
melanosis	0.000403784	0.00175383	0.000528448	0.0003613	0.00279995	7.86769e-06	3.4942e-05	0.00386253
memory impairment	0.0577309	0.0575694	0.0454706	0.0557938	0.086497	0.0141489	0.00752582	0.110066
meningitis	0.00342246	0.00236973	0.00268327	0.00303852	0.0238401	0.00117169	0.00192098	0.00566194
menopausal symptoms	0.136234	0.0532659	0.0844817	0.0808076	0.43917	0.0396603	0.0246961	0.0446809
menopause	0.000878257	0.00179677	0.000896396	0.000861611	0.00606411	2.66492e-06	6.35827e-05	0.000824536
menorrhagia	0.0566474	0.0612247	0.0334326	0.0207095	0.0748631	0.0131112	0.00879523	0.0429822
menstrual disorder	0.0807787	0.0393578	0.0774168	0.0517563	0.25176	0.0040437	0.014644	0.0232886
menstruation irregular	0.0055552	0.0018804	0.00186548	0.00133187	0.0161373	0.000447955	0.000424596	0.00380925
mental disability	0.0573666	0.351579	0.16854	0.239282	0.223434	0.0469991	0.009589	0.0778636
mental disorder	0.0344151	0.0147484	0.017099	0.0346783	0.229594	0.0160079	0.00699625	0.0188429
metabolic acidosis	0.00269448	0.000929611	0.00254408	0.00348936	0.0151951	0.000259333	0.000261834	0.00163208
metrorrhagia	0.0245798	0.0236978	0.0203078	0.02083	0.0630087	0.0040393	0.00758067	0.021014
micturition disorder	0.00331361	0.0163169	0.00755517	0.00436737	0.0442004	0.000414798	0.000273958	0.0111061
micturition urgency	0.0695506	0.281565	0.147768	0.159769	0.158004	0.0157109	0.0674369	0.0642259
migraine	0.540764	0.537374	0.440224	0.617603	0.609938	0.0660481	0.0810736	0.215156
miosis	0.00520026	0.000994171	0.00569608	0.00411768	0.00514178	0.000661325	0.000217248	0.00254941
monocytosis	0.0054462	0.000960405	0.00157107	0.00115312	0.00942869	0.000388487	0.000569363	0.00165304
mood swings	0.085878	0.13154	0.12947	0.18972	0.207813	0.0429513	0.0277469	0.0450008
motion sickness	0.000625385	0.00130435	0.000830568	0.00100242	0.00749092	0.000286772	0.000133693	0.00157383
mouth ulceration	0.206937	0.133755	0.1917	0.159094	0.217158	0.0292396	0.027425	0.1363
movement disorder	0.00392797	0.00340467	0.00336878	0.00316267	0.0123782	0.000680313	0.000276113	0.00462717
mucosal inflammation	0.0577444	0.0168947	0.0295826	0.0140142	0.052184	0.00336945	0.0270012	0.0252311
mucous membrane disorder	0.00447798	0.0017253	0.0037916	0.00320419	0.00449084	7.99731e-05	0.000338924	0.00476134
multiple fractures	0.00588784	0.00224781	0.0035845	0.00284653	0.0464053	0.000335689	0.000526057	0.00227999
muscle atrophy	0.000535764	0.00114468	0.000391266	0.000335903	0.0060578	5.76446e-06	7.12999e-06	0.00171264
muscle contractions involuntary	0.0521349	0.014149	0.0306918	0.0574517	0.0326562	0.011736	0.00637635	0.0197081
muscle relaxant therapy	0.0115348	0.0502548	0.0274392	0.0242624	0.022105	0.00773832	0.0137394	0.0298992
muscle rigidity	0.00513426	0.0029681	0.00270352	0.00276749	0.0131304	0.00103113	0.000385481	0.0024126
muscle spasms	0.784483	0.475203	0.532879	0.537266	0.730415	0.0595956	0.0175305	0.17301
muscle tightness	0.00128103	0.00126399	0.00119704	0.0014724	0.00244747	0.000589995	0.000380706	0.000786572
muscle twitching	0.0133152	0.0794192	0.0258487	0.0501013	0.0367392	0.00609176	0.00324117	0.0214706
muscular weakness	0.441763	0.257375	0.414055	0.53545	0.337101	0.0397054	0.026162	0.122125
musculoskeletal chest pain	0.0168051	0.004753	0.00533689	0.00835918	0.0139102	0.00344376	0.00223747	0.0120549
musculoskeletal discomfort	0.858739	0.585636	0.798388	0.783962	0.850442	0.290952	0.17307	0.639477
musculoskeletal pain	0.0853804	0.017117	0.0155479	0.0644033	0.0940877	0.00934361	0.00886747	0.0223406
musculoskeletal stiffness	0.139366	0.238431	0.203562	0.264984	0.13811	0.0961902	0.250061	0.166878
myalgia	0.815248	0.660865	0.692621	0.656632	0.833184	0.151072	0.154365	0.596785
mydriasis	0.00922586	0.00877766	0.00806829	0.0190722	0.030016	0.000210506	0.00148993	0.00574695
myelitis	3.31235e-05	0.00058351	6.12764e-05	5.68605e-05	0.000710738	1.99174e-07	3.46841e-06	0.000211007
myocardial infarction	0.0847109	0.466062	0.0284664	0.093709	0.58669	0.00226116	0.00522125	0.18388
myocardial ischaemia	0.00524652	0.0114619	0.00253976	0.00330202	0.0187925	0.000631103	0.00106626	0.0174734
myocarditis	0.000997259	0.00320738	0.00132548	0.000947105	0.00266004	0.000109831	0.0010057	0.00521646
myoclonus	0.0163792	0.215203	0.0356636	0.075413	0.0478686	0.00340552	0.00390836	0.0419611
myopathy	0.0392087	0.00806678	0.0212179	0.0140938	0.0427873	0.0124431	0.025031	0.0204217
myositis	0.000883499	0.00222228	0.000971961	0.000689214	0.0283174	4.30579e-05	0.00031081	0.00474696
nail disorder	0.0554014	0.0232268	0.0902143	0.0501708	0.0699616	0.056554	0.0525552	0.0936426
nasal congestion	0.0473432	0.0487121	0.0701535	0.0351024	0.238234	0.0439676	0.0135288	0.038456
nasal discomfort	0.00441864	0.00251447	0.00357249	0.00183233	0.00829689	0.00149316	0.000889909	0.00248811
nasal dryness	0.00245684	0.00154191	0.00197915	0.00077319	0.0043774	0.0004497	0.000368911	0.000992114
nasopharyngitis	0.420815	0.0597685	0.211617	0.308211	0.522709	0.0272088	0.0174364	0.0666099
nausea	0.907551	0.885477	0.881176	0.930356	0.962954	0.809071	0.351299	0.885237
neck pain	0.111789	0.0438833	0.064273	0.0715083	0.0666017	0.0362002	0.0206253	0.0399357
neoplasm	0.0061711	0.00545727	0.00806796	0.013593	0.0580396	0.000204669	0.00547768	0.0196842
neoplasm malignant	0.0162331	0.0134022	0.0178345	0.0205384	0.0258055	0.000553043	0.0143234	0.0443991
nephritis	0.000271057	0.00165896	0.00030217	0.000212209	0.00270264	1.76318e-06	2.75943e-05	0.00183018
nephrolithiasis	0.129612	0.177322	0.0827319	0.140107	0.280346	0.00320437	0.0257139	0.144573
nephropathy	0.000636558	0.00111612	0.000277828	0.000298314	0.00668035	1.96903e-06	6.51922e-06	0.00358133
nephropathy toxic	0.00203294	0.00179368	0.000920415	0.00107772	0.00460958	0.000658579	0.000435885	0.00344415
nephrotic syndrome	0.00517036	0.00591478	0.0041915	0.00335277	0.0299996	0.00301266	0.00613497	0.0171681
nervous system disorder	0.109397	0.0697817	0.0706548	0.0697087	0.469626	0.00851792	0.0113825	0.0473999
nervousness	0.382313	0.363152	0.23986	0.446827	0.666939	0.0592872	0.00776169	0.105919
neuralgia	0.128027	0.109491	0.111725	0.172303	0.105393	0.00697417	0.00317334	0.128056
neuritis	0.00976256	0.0323137	0.00825455	0.00767485	0.147561	0.000255262	0.00092065	0.0251395
neuroleptic malignant syndrome	0.0086402	0.00689057	0.00686958	0.00405109	0.0213531	0.00286435	0.00239658	0.0168817
neuropathy peripheral	0.322382	0.378559	0.327993	0.449346	0.557394	0.043559	0.0235179	0.139095
neurosis	0.0409645	0.0678534	0.0655645	0.0914087	0.0763244	0.00748786	0.00483293	0.0605224
neurotoxicity	0.00164465	0.00199335	0.00175259	0.00127559	0.00486475	0.000274844	0.000194614	0.00246018
neutropenia	0.0988907	0.0836195	0.0980375	0.114993	0.601295	0.0191497	0.00855744	0.0433314
neutropenic sepsis	0.000333572	0.000373649	0.000259829	0.000162557	0.00626955	7.16987e-06	9.82144e-06	0.000804778
neutrophil count decreased	0.000549305	0.00116137	0.00239383	0.000416751	0.00839334	0.000459913	0.000228364	0.00168803
night blindness	0.00151776	0.00140572	0.00190635	0.000539084	0.00874263	2.2265e-05	2.07016e-05	0.0011051
night sweats	0.0616524	0.00566006	0.0309707	0.00716465	0.0127826	0.0163085	0.00401509	0.0133579
nightmare	0.0168389	0.0356461	0.0114318	0.0110776	0.222593	0.0140019	0.00486767	0.0215079
nocturia	0.089212	0.0788193	0.0831672	0.0578263	0.175309	0.0272268	0.0699065	0.0599571
nodal arrhythmia	7.18619e-05	0.000419347	6.39183e-05	0.000204228	0.0147423	3.29197e-06	3.23651e-06	0.000261886
nodule	0.00116474	0.0017085	0.00290502	0.00141518	0.0123486	0.0015441	0.00129353	0.00255488
non-cardiac chest pain	0.00112132	0.000853937	0.00125728	0.000404694	0.00196207	0.000216964	0.000275254	0.00123632
non-hodgkin's lymphoma	0.00155192	0.00144374	0.00230901	0.000937872	0.0176105	0.000171538	0.000518663	0.00300132
nuchal rigidity	0.0146117	0.0255595	0.0272026	0.00922773	0.018805	0.00530836	0.0285672	0.0272653
nystagmus	0.0179619	0.0814363	0.0425377	0.0384136	0.0811795	0.00810411	0.028907	0.0518322
ocular discomfort	0.00213921	0.00254504	0.00217329	0.000396803	0.00281808	0.00134481	0.0012071	0.00317118
ocular hyperaemia	0.00234973	0.00454651	0.00594981	0.00115031	0.00506023	0.000356964	0.000475645	0.0035993
oculogyric crisis	0.00659709	0.0116393	0.00678211	0.00625544	0.010158	0.000881789	0.000615965	0.00530734
odynophagia	0.00130773	0.00140428	0.00225511	0.00124247	0.00273058	0.000233024	0.000298824	0.00218411
oedema	0.304048	0.533003	0.254171	0.425383	0.721149	0.0082286	0.00972582	0.239152
oedema peripheral	0.678598	0.375923	0.373604	0.514401	0.691608	0.00652513	0.00244701	0.338952
oesophageal spasm	0.00399807	0.00698807	0.00641102	0.00314796	0.00737433	0.000661697	0.0025215	0.0188268
oesophageal stenosis	0.000237591	0.000853428	0.000313899	0.000269282	0.00580684	1.12049e-05	5.61991e-05	0.00119136
oesophageal ulcer	0.000382851	0.00116915	0.000819638	0.000434203	0.00527071	3.7034e-05	0.000263693	0.00149443
oesophagitis	0.0156532	0.0382729	0.00820958	0.00945147	0.0918537	0.000106048	0.000728992	0.049205
oliguria	0.0207701	0.0500001	0.0558257	0.0622368	0.0856587	0.0426569	0.0541739	0.0185231
onychomycosis	0.000419407	0.00134101	0.00151809	0.000455247	0.00144249	0.00010452	0.00102347	0.00197486
opportunistic infection	0.000948456	0.000815954	0.000899613	0.000759981	0.00338622	0.000277784	0.000152156	0.00114531
optic atrophy	0.00133576	0.00208044	0.000836516	0.000286899	0.00245863	5.52676e-05	0.000107187	0.0020966
optic neuritis	0.0086965	0.0267233	0.00545229	0.00312185	0.010288	0.000542891	0.00324921	0.0351362
oral candidiasis	0.0509623	0.0385648	0.045796	0.057577	0.253977	0.00286427	0.00492949	0.0418533
oral herpes	0.00254657	0.00167413	0.00181129	0.00209367	0.025275	6.80189e-05	9.09257e-05	0.00120428
oral pain	0.00157049	0.000888333	0.00113905	0.00085714	0.00349159	0.000490123	0.000539046	0.0013994
orchitis noninfective	0.00011684	0.00109834	0.000128412	0.000409661	0.00332754	1.36633e-07	6.22947e-07	0.00123653
orgasm abnormal	0.00103846	0.00150331	0.00311561	0.00141067	0.00764236	0.000339301	0.000963142	0.00190538
oropharyngeal discomfort	0.00539349	0.00423492	0.00582859	0.00153663	0.0189852	0.00232983	0.00673029	0.00528831
oropharyngeal pain	0.0142813	0.00445748	0.00692188	0.00331137	0.0483951	0.00316675	0.00493108	0.00803319
orthostatic hypotension	0.0897473	0.472332	0.241413	0.264994	0.460434	0.1104	0.0311217	0.200385
osteoarthritis	0.255113	0.839961	0.178194	0.643566	0.873286	0.0118291	0.037637	0.114592
osteomyelitis	0.000156323	0.000608312	0.000197945	0.000231281	0.00345919	5.04127e-07	9.24751e-06	0.000730366
osteonecrosis	0.000490891	0.00163114	0.00112529	0.000390452	0.00495498	7.5373e-05	0.000364656	0.00257492
osteoporosis	0.0129159	0.0332534	0.0205556	0.0559652	0.0860109	0.00782114	0.00855722	0.043849
otitis externa	0.00755335	0.00639348	0.00223566	0.00670272	0.00699144	0.000335182	0.00144132	0.00925498
otitis media	0.0181631	0.0233419	0.0228114	0.0606816	0.0779792	0.00128351	0.00249253	0.0187273
ototoxicity	0.000650765	0.000535409	0.000668143	0.000330397	0.00203008	8.13652e-05	4.21216e-05	0.000908621
ovarian cyst	0.000660422	0.00246621	0.000367827	0.000774278	0.0308866	9.52747e-06	5.66386e-05	0.00137071
ovarian disorder	0.0015369	0.00146648	0.000792093	0.000823213	0.012574	8.87607e-05	0.000143366	0.00210358
pain	0.592223	0.320116	0.45228	0.633326	0.763645	0.0518762	0.020381	0.330104
pain in extremity	0.581186	0.0675107	0.314209	0.327147	0.441046	0.0549915	0.0836305	0.227931
pain in jaw	0.00197426	0.00189415	0.00174993	0.00125997	0.00491066	0.000593985	0.000300275	0.00158789
pain of skin	0.00300038	0.00269735	0.00167963	0.00140094	0.00693705	0.000254877	0.000353819	0.00106349
pallor	0.0216946	0.00887963	0.0133451	0.02511	0.0346641	0.00129206	0.00219262	0.0106286
palpitations	0.266833	0.419319	0.259484	0.417071	0.653871	0.0846368	0.0633267	0.14186
pancreatitis	0.149649	0.118718	0.0860181	0.0624465	0.562104	0.00197463	0.00542151	0.0994479
pancreatitis acute	0.00246399	0.00127843	0.00163299	0.00153575	0.00679935	0.000228072	0.000622713	0.00377509
pancytopenia	0.00930342	0.0094005	0.00928681	0.0566468	0.250925	0.00280157	0.000851749	0.0250771
panic attack	0.00167356	0.00701708	0.00465546	0.00224172	0.021309	0.000934954	0.000440413	0.00375189
panic reaction	0.000329242	0.000892165	0.00040966	0.000515148	0.0024322	0.000171487	3.82391e-05	0.000785577
panophthalmitis	0.000225749	0.000937362	0.00054726	0.00018689	0.00124878	6.34873e-05	0.000248996	0.00103216
papilloedema	0.00219345	0.00311525	0.00231374	0.000776378	0.0100321	0.000219581	0.000358348	0.00383323
paraesthesia	0.764367	0.796485	0.764876	0.73114	0.858215	0.121289	0.0471466	0.59107
paraesthesia oral	0.0202025	0.0175015	0.0409422	0.0118358	0.0398356	0.00632241	0.0113679	0.0555681
paralysis	0.0176544	0.00760104	0.0126436	0.0218319	0.0176169	0.00148986	0.00147185	0.0122169
paranoia	0.113429	0.0777261	0.134438	0.195041	0.128413	0.0140873	0.00143234	0.0849215
paresis	0.00707414	0.0103837	0.00934415	0.0100157	0.0297206	0.00154694	0.000575901	0.00611017
parkinsonism	0.00633937	0.00348503	0.0044387	0.00195162	0.00570034	0.00273355	0.000685079	0.00372987
parosmia	0.0797197	0.0872704	0.078504	0.0644992	0.101234	0.00146134	0.00373046	0.0782714
pelvic pain	0.0119021	0.00541104	0.00372035	0.00405075	0.0794803	0.000737241	0.00106304	0.00539012
penis disorder	0.00117557	0.0017156	0.00313056	0.00150386	0.00971779	0.000346559	0.000146958	0.0022758
peptic ulcer	0.000415185	0.00402532	0.00809597	0.000721481	0.0142923	0.000417208	0.00149386	0.0106738
pericardial effusion	0.0179594	0.00937879	0.00740332	0.0024502	0.0128782	0.00075557	0.0031723	0.00691869
pericarditis	0.001912	0.00261374	0.00218815	0.00114338	0.00814449	0.000132947	0.000372608	0.00300462
perineal pain	0.000614202	0.000648935	0.000531005	0.000239065	0.00201952	0.000136023	0.000215639	0.000801841
periodontitis	6.38591e-05	0.000188056	0.000182595	0.000105879	0.00241597	3.19216e-06	7.9878e-06	9.91993e-05
periorbital oedema	0.00774603	0.0193297	0.00537992	0.0032932	0.0400753	0.000321175	0.00146462	0.0073963
peripheral coldness	0.00314348	0.00327464	0.00389182	0.00304143	0.0210015	0.0011023	0.000315494	0.00176041
peripheral ischaemia	0.00667803	0.00538372	0.00559408	0.00591954	0.00868926	0.000690131	0.000977297	0.00477229
peripheral motor neuropathy	0.00216787	0.00543625	0.00165843	0.00316403	0.0059761	0.00012463	0.000346264	0.00521141
peripheral sensory neuropathy	0.00458094	0.00619085	0.00404006	0.00453443	0.00834507	0.00113211	0.00150778	0.0054134
peripheral vascular disorder	0.00802952	0.0098059	0.0144368	0.0111417	0.0270994	0.0036796	0.00760173	0.0119509
peritonitis	0.00127218	0.00361652	0.00162478	0.000848528	0.00617221	0.000673281	0.0013252	0.00603921
personality disorder	0.0136341	0.00901387	0.0383866	0.0336769	0.0561135	0.0097262	0.00442097	0.0177185
petechiae	0.0098459	0.0254509	0.0289748	0.0494113	0.0768958	0.0032604	0.00241347	0.0189482
pharyngeal oedema	0.00361916	0.00511631	0.00193082	0.00141136	0.00578832	0.000465975	0.00206603	0.00578857
pharyngitis	0.772618	0.401137	0.329119	0.42681	0.756808	0.0408224	0.0662352	0.299718
pharyngitis streptococcal	0.00024442	0.000391322	0.000256867	0.000228968	0.00129872	1.33985e-05	8.62646e-06	0.000414696
phlebitis	0.0411864	0.0361819	0.00687753	0.0245799	0.216877	0.00242808	0.00404699	0.0235606
photophobia	0.136908	0.192833	0.138515	0.279188	0.241961	0.0330241	0.00603888	0.0650265
photopsia	0.00410778	0.00334363	0.00468433	0.00352876	0.00595066	6.5002e-05	3.20513e-05	0.00389938
photosensitivity reaction	0.0412889	0.32586	0.0871949	0.157839	0.579021	0.00197193	0.0013311	0.197951
pigmentation disorder	0.00414167	0.00320966	0.00283249	0.00239638	0.0101669	0.00302291	0.00117901	0.00361409
plasma cell myeloma	0.000824912	0.000977398	0.000690688	0.0005109	0.00566558	2.60889e-05	0.000179808	0.00188229
plasmacytoma	0.000400359	0.00123577	0.000650111	0.000475834	0.00332627	3.26472e-06	1.5864e-05	0.000792635
platelet count decreased	0.00207188	0.00469049	0.00778991	0.00241646	0.0573847	0.000449399	0.000539371	0.00249702
pleural effusion	0.00786376	0.0341129	0.0423318	0.00631184	0.1073	0.00139048	0.00266198	0.0524917
pleurisy	0.00312814	0.0028796	0.00732543	0.00521213	0.00492531	0.00265921	0.00142596	0.00324107
pleuritic pain	0.00609101	0.0056349	0.00834016	0.00341246	0.0108263	0.00221491	0.00245597	0.00861197
pneumonia	0.302466	0.255705	0.362116	0.450481	0.740016	0.0142058	0.0137594	0.312312
pneumonia aspiration	0.00606305	0.00537228	0.0197889	0.00824117	0.00538754	0.00386256	0.00667934	0.0285135
pneumothorax	0.00174374	0.0110469	0.0102593	0.00360511	0.0430636	0.000724863	0.000847806	0.00990441
pollakiuria	0.730729	0.548637	0.562114	0.625932	0.68445	0.140504	0.113254	0.362788
polycythaemia	0.00108509	0.00051526	0.00100602	0.000770545	0.00431607	0.000325894	0.000105488	0.00110467
polydipsia	0.0020878	0.00271199	0.00274673	0.00272424	0.00611275	0.000903146	0.000520628	0.00490736
polyneuropathy	0.00164087	0.00443237	0.00129905	0.00307117	0.00966446	0.000619558	0.000802995	0.0047452
polyuria	0.0629047	0.114105	0.137495	0.0763337	0.194876	0.00694971	0.0113409	0.0635262
post procedural haemorrhage	0.000408233	0.00199126	0.000708993	0.000699186	0.00646503	4.67137e-05	8.81838e-05	0.00139378
premenstrual syndrome	0.000884657	0.00400128	0.00182177	0.00238762	0.00913451	0.000239573	0.000770178	0.00270725
presyncope	0.0107501	0.00417926	0.00733513	0.00619096	0.00961706	0.00439817	0.00126596	0.00299292
priapism	0.00101665	0.00144212	0.000823248	0.00132148	0.00707086	4.76279e-05	4.2898e-05	0.00155642
procedural pain	0.00732019	0.0030523	0.0102933	0.00287383	0.0138013	0.00233401	0.00229667	0.00482466
proctalgia	0.0205085	0.0280227	0.0133977	0.00688744	0.0807015	0.00180626	0.00661818	0.0156313
proctitis	0.00262658	0.00341581	0.000977929	0.0005994	0.0102119	2.93042e-06	0.000104872	0.00880408
productive cough	0.00445924	0.00162232	0.0024372	0.00165578	0.00659264	0.00150761	0.000850028	0.00350368
prostate cancer	0.000952171	0.00484125	0.00377661	0.00254509	0.00636187	7.29202e-05	0.000835514	0.00347255
prostatic disorder	0.0309111	0.0133516	0.040827	0.0315088	0.0281523	0.0279149	0.0251532	0.048705
prostatitis	0.00119769	0.000766504	0.000972585	0.00175977	0.00379246	0.000329338	0.000446683	0.0012327
protein total decreased	0.000135646	0.000344737	0.000490671	9.61891e-05	0.0011469	8.72321e-06	2.16806e-05	0.000252629
protein urine present	0.0061416	0.00352425	0.0127749	0.0116063	0.0628427	0.000250979	0.00127142	0.00553253
proteinuria	0.00250066	0.00311159	0.00327389	0.00807223	0.130498	0.000247037	0.000495016	0.00336415
prothrombin level decreased	0.00135069	0.0027622	0.00682736	0.00104314	0.0048502	0.000272746	0.000553598	0.00211269
prothrombin level increased	0.00150177	0.00372911	0.00934806	0.0015858	0.00781188	0.000398465	0.000661045	0.00305034
prurigo	0.00730715	0.00298479	0.00622445	0.0026009	0.0124609	7.00285e-06	1.88786e-05	0.00471167
pruritus	0.787643	0.77488	0.770637	0.817832	0.885123	0.0575333	0.0479438	0.603866
pruritus generalised	0.00223923	0.00233437	0.00189224	0.00166749	0.0032256	0.00108923	0.00117466	0.00159844
pruritus genital	0.00555499	0.00504212	0.00645633	0.00418132	0.0131645	0.000654521	0.00134375	0.00495597
pseudolymphoma	0.00174363	0.00169523	0.00286395	0.0018934	0.00283019	2.44975e-05	0.000185782	0.00455923
pseudomembranous colitis	0.00106303	0.00333578	0.000988722	0.000641956	0.0303839	3.24638e-06	9.78502e-05	0.00428767
psoriasis	0.00421851	0.0227561	0.0158599	0.00559768	0.0670297	0.000362304	0.000589164	0.0108614
psychomotor retardation	0.00095287	0.0019321	0.000637274	0.00145255	0.00673286	0.00015364	8.43529e-05	0.00248823
psychotic disorder	0.182821	0.316961	0.407533	0.414303	0.514933	0.190917	0.0788026	0.368308
pulmonary congestion	0.00594825	0.00743105	0.00660856	0.00436753	0.0207697	0.00161496	0.0016433	0.00735741
pulmonary embolism	0.11741	0.189538	0.0612369	0.0610136	0.190533	0.00585908	0.0199672	0.133342
pulmonary fibrosis	0.00274019	0.0015319	0.00143139	0.00169378	0.0171979	0.000171782	0.000698189	0.0060254
pulmonary function test decreased	0.00212112	0.00244429	0.00284493	0.00203652	0.00836922	0.00156393	0.00148184	0.00207648
pulmonary hypertension	0.00379165	0.00195246	0.00207843	0.00180484	0.0098604	0.00020036	0.000336331	0.00134871
pulmonary oedema	0.0270896	0.0309621	0.00902325	0.0234464	0.129583	0.000444543	0.000722507	0.0175666
punctate keratitis	0.000423688	0.00169837	0.000781012	0.000311604	0.00318226	4.7632e-05	0.000279658	0.000729575
pupils unequal	3.57679e-05	0.00185323	6.00998e-06	0.000101102	0.00454086	1.30015e-10	4.78777e-10	0.00129078
purpura	0.0444671	0.275062	0.136294	0.0827042	0.285187	0.0149107	0.0174747	0.113988
pyelonephritis	0.004932	0.0258868	0.0049029	0.0023596	0.0119365	0.000210644	0.00197242	0.0173604
pyuria	0.00315089	0.00413717	0.00781328	0.00478156	0.014342	0.000145083	0.000278938	0.00507448
rales	0.00145106	0.00113938	0.00135395	0.00112943	0.0111606	0.0016829	0.000583584	0.00210241
rash	0.771445	0.661821	0.392676	0.711165	0.929832	0.0646552	0.0176871	0.633591
rash erythematous	0.00452191	0.0135165	0.00477089	0.0077441	0.141118	0.00734014	0.00368708	0.0166023
rash generalised	0.000950307	0.00121602	0.000384792	0.000944463	0.00352516	0.000532675	0.000283189	0.00105143
rash macular	0.00114152	0.00225164	0.00142474	0.00202897	0.00684965	9.21225e-05	0.000197097	0.00662487
rash maculo-papular	0.177238	0.282278	0.135385	0.230811	0.548918	0.0139473	0.0351605	0.132553
rash papular	0.00155462	0.0020542	0.002521	0.00136725	0.00591707	0.00534262	0.00306979	0.00843297
rash pustular	0.0544162	0.0831853	0.0500012	0.0288328	0.137642	0.0671248	0.0600035	0.103274
rectal haemorrhage	0.0574462	0.0917474	0.0759173	0.0618444	0.319722	0.00916921	0.00491693	0.0261476
rectal tenesmus	0.00759103	0.02112	0.0154183	0.0107966	0.0213495	0.000637807	0.0149055	0.0197069
regurgitation	0.00476493	0.00225813	0.00431785	0.00172356	0.00557172	0.00394027	0.00364802	0.00664356
renal failure	0.0871127	0.0308923	0.0444476	0.0984278	0.534864	0.00272361	0.00646806	0.0548373
renal impairment	0.0997753	0.0270632	0.0645987	0.0397046	0.220641	0.00658909	0.0139736	0.0394098
renal pain	0.0434544	0.103355	0.0628468	0.0307206	0.0229157	0.0451545	0.0500241	0.0603601
renal tubular necrosis	0.000820437	0.00145359	0.00064236	0.000341842	0.00312715	6.7175e-06	4.39124e-05	0.00302045
respiration abnormal	0.00235723	0.00220662	0.00274957	0.00190525	0.00458468	0.000982565	0.000471738	0.00309035
respiratory depression	0.00165451	0.00208163	0.00157051	0.00178697	0.0172009	0.000964531	0.000531529	0.0017437
respiratory disorder	0.00194639	0.00215719	0.003624	0.00129539	0.0105623	0.0013073	0.00112209	0.00501804
respiratory distress	0.00789956	0.00347853	0.00770201	0.00234467	0.0169605	0.00265926	0.00230103	0.00997388
respiratory failure	0.0160507	0.0234176	0.0316716	0.00672119	0.0417161	0.00684846	0.00631693	0.0242972
respiratory tract congestion	0.0256474	0.0183759	0.0315491	0.00715781	0.0303216	0.0214173	0.00759183	0.0355713
respiratory tract infection	0.0169613	0.0160188	0.0230065	0.0061174	0.0687123	0.00133801	0.00127216	0.0157736
restless legs syndrome	0.0250515	0.0043384	0.0051663	0.00674938	0.00623591	0.00326491	0.0011291	0.0141845
retching	0.000843124	0.00210153	0.00073279	0.000519035	0.00229039	0.000830199	0.000579802	0.00111678
retinal degeneration	0.00076459	0.00580476	0.00125964	0.000703032	0.0107066	1.12223e-05	3.69752e-05	0.00905621
retinal detachment	0.00838968	0.0356045	0.00741274	0.0103615	0.0392239	3.84986e-05	0.00014135	0.0679942
retinal disorder	0.00687849	0.0248969	0.0162292	0.00762593	0.0493128	6.70059e-05	0.000134198	0.0316807
retinal haemorrhage	0.000798071	0.00106812	0.000980228	0.000395673	0.00405498	1.23453e-05	1.99934e-05	0.00131372
retroperitoneal haemorrhage	0.000215055	0.000988282	0.000328789	0.000448331	0.0156879	8.75554e-05	0.000167666	0.00113448
rhabdomyolysis	0.00584536	0.00460405	0.0032048	0.00299158	0.0443431	8.15962e-05	7.78621e-05	0.00670627
rheumatoid arthritis	0.00193237	0.00638112	0.00177013	0.0012178	0.0153886	0.000186437	0.000711196	0.00499797
rhinitis	0.442405	0.558378	0.254591	0.415115	0.737623	0.101349	0.115016	0.324318
rhinitis allergic	0.00169749	0.00290728	0.000973606	0.00118705	0.00722041	0.00179822	0.000624455	0.00228197
rhinorrhoea	0.0117792	0.00504966	0.00214805	0.00298135	0.0900781	0.00195815	0.000950637	0.00342863
rhonchi	0.000661426	0.000480886	0.000409315	0.000347559	0.00246189	0.000466236	8.57049e-05	0.000601776
road traffic accident	0.00258633	0.00302714	0.00216882	0.00193361	0.00575616	0.000366902	0.000204489	0.00237173
rosacea	0.000317523	0.000528391	0.000265721	0.000308186	0.014749	0.000173225	0.000234525	0.000240328
salivary gland enlargement	0.00184143	0.00530007	0.00282965	0.00370974	0.00751958	0.000301719	0.00102606	0.00322658
salivary hypersecretion	0.393029	0.580515	0.421459	0.684493	0.66148	0.148414	0.0531859	0.212018
salpingitis	0.000464721	0.00114035	0.000456927	0.000903133	0.00258505	1.38456e-05	0.000131251	0.00156
scab	0.000321482	0.00329228	0.00086037	0.000456042	0.00383738	9.7885e-06	1.50277e-05	0.00147933
schizophreniform disorder	0.00166396	0.00161197	0.00210403	0.00255434	0.00911374	0.000312358	0.000126263	0.00272088
sciatica	0.00505064	0.00567687	0.00630265	0.00540082	0.00469613	0.000259054	0.00188809	0.00529416
scleritis	5.75722e-05	0.00158569	0.000135605	4.55661e-05	0.00120003	1.33051e-06	9.8834e-06	0.000470428
seasonal allergy	0.00375832	0.00665482	0.00456073	0.00340254	0.0071524	0.0087553	0.00165519	0.0106761
seborrhoeic dermatitis	0.0279193	0.0147307	0.0102042	0.0237498	0.103764	0.000577433	0.00320514	0.011026
seborrhoeic keratosis	0.00127929	0.000435671	0.000263967	0.000135863	0.00767464	5.71352e-06	5.91442e-05	0.000824135
sensation of foreign body	0.00206348	0.00353763	0.00213973	0.00121713	0.00862084	0.000192981	0.000142997	0.00212467
sensory disturbance	0.00437516	0.00841054	0.00702959	0.00369315	0.0116856	0.00538841	0.00555256	0.00892211
sensory loss	0.00608537	0.00552658	0.0039418	0.0031571	0.0278637	0.00106185	0.000735037	0.00492563
sepsis	0.0659423	0.0307012	0.0652422	0.109149	0.539917	0.00154825	0.00443244	0.0173344
septic shock	0.00230853	0.000707057	0.00118722	0.00111367	0.0139498	0.000313686	0.000365043	0.00161622
serotonin syndrome	0.000541079	0.00143079	0.000543042	0.00104109	0.00477884	0.000118587	0.000178125	0.00192584
serum sickness	0.000558307	0.000915608	0.000451056	0.000904137	0.0151042	0.000116879	8.69148e-05	0.000782646
sexual dysfunction	0.00596388	0.00622446	0.00543967	0.0025718	0.0258694	0.00306828	0.00159452	0.00670706
shock	0.186145	0.636811	0.438284	0.360014	0.659424	0.040741	0.0360527	0.27728
sialoadenitis	0.000783081	0.00178849	0.00148395	0.00140557	0.0101998	9.15556e-05	0.00042332	0.00259006
sinus bradycardia	0.0014014	0.0014855	0.00130166	0.00117239	0.0139574	0.000201501	0.000154426	0.000909336
sinus congestion	0.0451168	0.0165312	0.0605231	0.0209473	0.105835	0.0281548	0.00828856	0.0440057
sinus headache	0.00394041	0.00292569	0.00333509	0.00229754	0.0112514	0.00465264	0.00291316	0.0031074
sinus tachycardia	0.000827539	0.000985456	0.000831318	0.00101527	0.00771245	0.000193114	0.000277204	0.00042898
sinusitis	0.574571	0.327559	0.14904	0.451018	0.800956	0.015919	0.042036	0.140926
skin atrophy	0.000101176	0.000539569	0.000105453	8.70401e-05	0.00503052	1.5535e-06	1.69462e-06	0.000357519
skin burning sensation	0.0011421	0.00117206	0.00155289	0.000377639	0.00305296	0.000678746	0.000397462	0.00124754
skin cancer	0.00614521	0.00950892	0.00820698	0.00650932	0.0261007	0.000472804	0.000661434	0.00957572
skin discolouration	0.0288471	0.116046	0.061147	0.184824	0.299424	0.00748374	0.0163736	0.0616292
skin disorder	0.194804	0.136535	0.220351	0.204732	0.43735	0.0388103	0.0769541	0.159367
skin exfoliation	0.0161081	0.0200858	0.0153035	0.0088897	0.127386	0.00313271	0.0076491	0.0182434
skin hyperpigmentation	0.00614998	0.0126152	0.00913117	0.00433362	0.0152591	0.00305999	0.00440876	0.0106392
skin hypertrophy	0.00217593	0.0121528	0.00483484	0.00189732	0.0152835	0.000484769	0.00147805	0.0100729
skin infection	0.00164719	0.00467492	0.00900462	0.00144617	0.0104636	0.000438494	0.000252122	0.00485719
skin irritation	0.00625055	0.0090405	0.00963661	0.00206631	0.00989345	0.00545829	0.00619486	0.0104833
skin lesion	0.00259974	0.0058017	0.010502	0.00380115	0.0111059	0.00167114	0.00424194	0.0193809
skin mass	0.00214177	0.00604346	0.00273978	0.00324088	0.0164473	0.00117523	0.00199384	0.00309946
skin odour abnormal	0.00196876	0.00605157	0.00310794	0.00773427	0.0244518	0.000887662	0.000282977	0.00453485
skin papilloma	0.00509508	0.00155652	0.00477303	0.00462316	0.0156506	0.000275251	0.000391511	0.00543822
skin striae	0.000215624	0.000337089	0.000224621	0.000211131	0.00120212	2.37988e-05	2.65188e-05	0.000266759
skin ulcer	0.00936677	0.0419996	0.0310651	0.0169482	0.0691839	0.0104697	0.00709213	0.0564908
sleep apnoea syndrome	0.00452535	0.00615984	0.00495402	0.00272203	0.00431489	0.00284635	0.000855412	0.00356414
sleep disorder	0.138374	0.101942	0.239186	0.181789	0.33023	0.0712764	0.0374498	0.184112
sluggishness	0.000526219	0.00133563	0.000853101	0.00181261	0.00245133	6.11112e-05	2.88082e-05	0.00201698
sneezing	0.000799598	0.00337565	0.00117676	0.000747122	0.00487883	0.000764358	0.000125783	0.00156183
snoring	0.000615877	0.00205995	0.00136475	0.00120893	0.00381633	0.000658666	0.000177177	0.00187494
somnambulism	0.000905394	0.00120962	0.000767235	0.00141244	0.00847681	2.77273e-05	3.16041e-05	0.00105237
somnolence	0.77316	0.827421	0.69786	0.84339	0.827985	0.447984	0.0828869	0.44373
speech disorder	0.0551406	0.0933871	0.139682	0.143646	0.0821115	0.0307498	0.0143798	0.0975855
splenomegaly	0.00075469	0.00206159	0.00135634	0.00297028	0.00797883	0.000198524	0.000180941	0.00324584
sputum increased	0.00209751	0.00314638	0.00681278	0.00318498	0.00436062	0.000801196	0.00125252	0.00495819
staphylococcal infection	0.000429223	0.000599025	0.000742128	0.000655379	0.00301196	0.000286533	0.000126273	0.00138825
status epilepticus	0.00248969	0.00464364	0.00193906	0.00315219	0.00666359	0.000112395	0.000146999	0.00314495
stevens-johnson syndrome	0.0074627	0.0181409	0.00369314	0.011427	0.260964	0.000419546	0.00201663	0.0623896
sticky skin	0.0027764	0.00134059	0.00227566	0.00105536	0.00249955	0.00129629	0.000468756	0.00270591
stomatitis	0.447188	0.316543	0.237498	0.166725	0.574089	0.0167878	0.0344807	0.315706
strangury	0.000998097	0.00144249	0.000884722	0.000756005	0.00281656	8.12565e-05	0.000198208	0.00165648
stridor	0.000742659	0.000895644	0.00112112	0.000909978	0.00341996	0.000432648	0.000151551	0.000732806
stupor	0.124029	0.247112	0.160576	0.434076	0.093251	0.0568037	0.0150271	0.108547
subarachnoid haemorrhage	0.000408233	0.00131894	0.0011668	0.000425651	0.00919677	3.6572e-05	6.34157e-05	0.00161598
subdural haematoma	0.00274077	0.0323691	0.0150642	0.00563819	0.0201695	2.75374e-05	0.000634624	0.0283587
sudden death	0.00613209	0.00190606	0.00304485	0.00280904	0.00803028	0.000878529	0.000970173	0.00215209
suicidal ideation	0.0316182	0.0404848	0.0257776	0.0336578	0.0626608	0.009392	0.00206365	0.0331574
suicide attempt	0.132332	0.185767	0.118492	0.31941	0.255798	0.0137633	0.00282171	0.0689296
sunburn	0.00175862	0.00759148	0.00258823	0.00128	0.0332938	0.000295968	0.000228005	0.00186808
supraventricular extrasystoles	0.0088843	0.00888222	0.00615395	0.0195503	0.0173446	0.000139068	0.000105198	0.00456864
supraventricular tachycardia	0.00226355	0.00802053	0.00470707	0.00746321	0.0125397	0.000224668	0.000346389	0.0053786
swelling	0.00641977	0.00877718	0.00628105	0.0076057	0.0741769	0.000736616	0.00127599	0.00659672
swelling face	0.00137772	0.00084528	0.000642564	0.000910889	0.00256695	0.000318628	0.000357744	0.000998455
syncope	0.206817	0.498615	0.427168	0.291514	0.482099	0.0377859	0.0294214	0.214764
systemic lupus erythematosus	0.00129968	0.0164174	0.00208363	0.00297647	0.0596252	0.000117643	0.000733592	0.0189068
tachycardia	0.254045	0.537412	0.533345	0.532146	0.675179	0.188811	0.0828173	0.313557
tachypnoea	0.00663991	0.00485446	0.00724554	0.00362902	0.0191715	0.00135959	0.000837152	0.00349309
tardive dyskinesia	0.00501399	0.00154627	0.00247878	0.00665088	0.00629993	0.00288937	0.000586191	0.00527609
telangiectasia	0.000596614	0.000489383	0.00039948	0.000696031	0.00349263	0.000159466	0.000103064	0.000665467
temperature intolerance	0.00172021	0.00171541	0.0013168	0.00169624	0.00322148	0.00174896	0.000468174	0.00182721
tenderness	0.00294906	0.00360753	0.00427557	0.00221653	0.011097	0.00100501	0.00142136	0.00319642
tendinous contracture	0.00222028	0.00429253	0.00267866	0.00144883	0.00199156	0.000563492	0.00310913	0.00380399
tendon disorder	0.00187765	0.00454449	0.00780936	0.00178436	0.0127292	0.00027588	0.00122711	0.00727669
tendonitis	0.00214204	0.00892023	0.0164672	0.0055501	0.0139399	0.000171561	0.000807743	0.0121561
tenosynovitis	0.00167824	0.0278367	0.00479002	0.00439282	0.0520499	2.00624e-06	0.000119507	0.0632521
tension	0.286887	0.343048	0.0951788	0.434706	0.533362	0.0276644	0.00489013	0.0507453
tension headache	0.00258473	0.00194102	0.00291657	0.00287011	0.00742936	0.0044761	0.00248846	0.00209496
testicular pain	0.000933689	0.00137374	0.000936433	0.000537683	0.00339942	0.000961516	0.000693226	0.0015572
tetany	0.00139151	0.0038685	0.00424706	0.00201675	0.00422561	4.49438e-05	1.83865e-05	0.00435634
therapeutic response unexpected	0.00162497	0.00173061	0.00194437	0.00109068	0.00265393	0.000512691	0.000767016	0.00190281
thinking abnormal	0.0641765	0.149574	0.26574	0.121288	0.360595	0.00995956	0.0911015	0.143659
thirst	0.179411	0.208524	0.254513	0.397502	0.171435	0.0458377	0.0338877	0.0742137
throat irritation	0.00526928	0.00380968	0.00457844	0.00178871	0.0186066	0.00791188	0.0023751	0.00408943
throat tightness	0.00336748	0.00161679	0.00184584	0.0024552	0.00299181	0.00113195	0.000353291	0.00155975
thrombocytopenia	0.516012	0.450238	0.49155	0.589158	0.808512	0.0110413	0.00260846	0.257175
thrombocytosis	0.00305545	0.00775215	0.00489999	0.00418803	0.0844002	0.000828409	0.0011549	0.00541932
thrombophlebitis	0.0815525	0.0561544	0.0260694	0.0538401	0.259083	0.00174036	0.00474589	0.0646189
thrombosis	0.00684934	0.0111806	0.0116898	0.00384803	0.0529224	0.000288881	0.000454808	0.014318
thrombotic thrombocytopenic purpura	0.000621956	0.0021923	0.000549736	0.000608526	0.0063504	0.000126173	5.26566e-05	0.00194055
thyroid disorder	0.000605476	0.00162199	0.00117721	0.000869435	0.0158276	0.000171487	0.000186632	0.00214804
thyroid neoplasm	0.000286607	0.00284897	0.000817608	0.000601523	0.0137962	8.10129e-07	9.35765e-05	0.00230051
thyroiditis	0.000306421	0.000531572	0.000346531	0.000506772	0.00352413	4.22479e-05	0.000137609	0.000639225
tinnitus	0.347799	0.643871	0.684651	0.624714	0.417795	0.0983317	0.0608781	0.453559
tongue discolouration	0.0117446	0.0140802	0.0192653	0.0117997	0.0519179	0.000806853	0.00128212	0.0152242
tongue disorder	0.0432494	0.050503	0.0752945	0.0748235	0.0387508	0.0263806	0.0136635	0.0469296
tongue oedema	0.00978956	0.0371741	0.0122373	0.0247426	0.0233297	0.00176705	0.00195433	0.0389551
tongue ulceration	0.00113926	0.00351607	0.00312496	0.000982421	0.00649328	0.000456293	0.000522535	0.00331677
tonsillitis	0.000310296	0.000452826	0.000717244	0.000426285	0.00351041	4.11934e-05	5.06864e-05	0.000634293
tooth abscess	0.0125045	0.00872757	0.020113	0.0330342	0.0763637	0.00199213	0.00417162	0.0195389
tooth disorder	0.0238444	0.0256748	0.0567244	0.0720389	0.166409	0.00853842	0.0119261	0.0259508
tooth infection	0.000862575	0.00156892	0.00134192	0.00115339	0.0131944	3.37217e-05	4.36243e-05	0.000495225
toothache	0.0928917	0.011555	0.0562197	0.0929645	0.0632504	0.0262216	0.0141399	0.0287682
torsade de pointes	0.00169292	0.00204461	0.000613356	0.0026152	0.00803744	6.52703e-05	4.85871e-05	0.00223498
torticollis	0.00671166	0.00170755	0.00271586	0.0032349	0.00493986	0.00219808	0.00141914	0.00651398
toxic epidermal necrolysis	0.00724248	0.01213	0.0065875	0.00586811	0.0781079	0.00113528	0.0061492	0.0156139
toxicity to various agents	0.00291996	0.00186959	0.00169825	0.00253673	0.00564239	0.000324155	0.000219275	0.00192255
tracheitis	0.000382284	0.000718979	0.000359443	0.000489514	0.00195844	3.65035e-05	0.000163518	0.00100571
tracheobronchitis	0.00251065	0.00113608	0.000690819	0.00116038	0.00412855	0.000175151	0.000278797	0.00190628
transaminases increased	0.00165243	0.00220808	0.00387545	0.0013023	0.00740874	0.000564931	0.000800756	0.0031907
transient ischaemic attack	0.0115934	0.0118282	0.00846658	0.00320042	0.0197017	0.000578393	0.000427275	0.014972
tremor	0.117021	0.669274	0.21656	0.353764	0.461959	0.0586196	0.00904947	0.116027
trismus	0.0037148	0.00158285	0.00160388	0.00193334	0.00900754	0.000131221	0.000245524	0.00212259
tubulointerstitial nephritis	0.00094485	0.00276211	0.000873386	0.000678543	0.0166536	0.000187438	0.0011834	0.00933799
tumour lysis syndrome	0.00314289	0.00607011	0.00417845	0.00232517	0.00683166	0.00018837	0.000843791	0.00946718
ulcer	0.00180203	0.0103434	0.00563018	0.00259252	0.02202	0.00102935	0.00197027	0.00856719
ulcerative keratitis	6.71004e-05	0.000628015	0.000145348	5.68923e-05	0.00140942	1.03055e-06	5.84337e-06	0.000234328
unintended pregnancy	0.00209478	0.00260146	0.0021283	0.0015124	0.00567703	0.000229776	0.00030145	0.00468814
upper respiratory tract infection	0.277044	0.133548	0.0796514	0.187007	0.571134	0.00891174	0.00719832	0.0567598
upper-airway cough syndrome	0.00202944	0.00115369	0.00176357	0.000873143	0.00546858	0.000542045	0.000293587	0.00131701
urethral disorder	0.117596	0.126057	0.187119	0.0610534	0.26774	0.0466295	0.198152	0.0915519
urethritis	0.000571543	0.0100511	0.00128519	0.000252308	0.0034704	2.14695e-05	0.00026133	0.00205143
urethritis noninfective	0.000659224	0.00947712	0.00077613	0.000304755	0.00320449	9.02648e-07	3.33882e-05	0.00250945
urinary hesitation	0.0117748	0.00534054	0.012924	0.00540392	0.0267628	0.00150903	0.0019677	0.00655822
urinary incontinence	0.190199	0.498333	0.423685	0.315905	0.471738	0.163355	0.125184	0.150738
urinary retention	0.152609	0.43596	0.332576	0.365636	0.636072	0.0916925	0.0753771	0.106725
urinary tract disorder	0.12283	0.056978	0.290205	0.0808753	0.366244	0.058409	0.147419	0.122502
urinary tract infection	0.702802	0.589297	0.680657	0.666246	0.775032	0.0609017	0.0917941	0.4389
urine abnormality	0.00453018	0.0308217	0.0385703	0.025414	0.0645138	0.00142212	0.0134384	0.0181617
urine analysis abnormal	0.00662078	0.00886005	0.0387027	0.0169087	0.0193468	0.00210357	0.00753412	0.0143993
urine output increased	0.0312747	0.171761	0.0715341	0.21693	0.289435	0.0116238	0.0165656	0.0476725
urticaria	0.36133	0.541464	0.219766	0.337922	0.842219	0.0012982	0.00440024	0.32083
uterine disorder	0.000542157	0.00261904	0.00169896	0.000593375	0.0101308	3.32533e-06	4.17735e-05	0.00114182
uterine haemorrhage	0.00104225	0.00366365	0.00355227	0.00121435	0.0236784	0.000175504	0.000276692	0.00128659
uterine leiomyoma	0.00198723	0.00436003	0.000887489	0.00198384	0.101201	4.40183e-06	0.000161712	0.00456356
uterine spasm	0.000452626	0.00143225	0.00045889	0.000203637	0.00499962	1.8956e-05	4.68553e-05	0.000506498
uveitis	4.44645e-05	0.000248467	6.10888e-05	4.94946e-05	0.00147259	2.70311e-06	1.04589e-05	0.000110249
vaginal discharge	0.0378988	0.0225589	0.0153256	0.0141995	0.103423	0.00137484	0.0027929	0.0108996
vaginal haemorrhage	0.0116032	0.0183196	0.00815471	0.0194533	0.145028	0.000301179	0.000355724	0.00482298
vaginal infection	0.218296	0.0731824	0.169092	0.309204	0.345687	0.00356157	0.00686134	0.0476293
varicose vein	0.02948	0.0200261	0.0153924	0.0243341	0.0423068	0.00138178	0.00675859	0.0175963
vascular headache	0.00129326	0.000930849	0.000876845	0.001229	0.0031854	0.00102288	0.00129306	0.001292
vascular purpura	0.113352	0.263349	0.193781	0.0850459	0.22277	0.0229545	0.0454812	0.203596
vasculitis	0.00300705	0.0119153	0.00323237	0.00242147	0.0465538	0.000188153	0.00228907	0.0102775
vasodilation procedure	0.00938564	0.0219333	0.0156055	0.00907881	0.040378	0.0012815	0.00111953	0.0146705
vasospasm	0.000723607	0.0016194	0.000727843	0.000435012	0.00316005	5.87467e-05	0.000153295	0.00137526
venous thrombosis	0.00217662	0.00187644	0.00200705	0.000671198	0.00462559	0.000104192	0.000111046	0.00434849
ventricular arrhythmia	0.00257114	0.00401169	0.00285447	0.00270149	0.0363138	0.000133229	0.000133186	0.00352061
ventricular extrasystoles	0.0064948	0.0260361	0.0298584	0.0205218	0.0753275	0.00456906	0.00315648	0.00985233
ventricular fibrillation	0.000365214	0.000832395	0.000609765	0.000563128	0.0112712	1.82977e-05	2.51527e-05	0.000612874
ventricular tachycardia	0.00122155	0.00477518	0.00296285	0.00345218	0.0363068	8.02749e-05	7.96865e-05	0.00182411
vertigo	0.57918	0.661638	0.700761	0.689657	0.730071	0.17805	0.0824608	0.583464
vestibular disorder	0.00221163	0.0119544	0.00575724	0.00820327	0.0177475	0.000104335	6.14687e-05	0.00350204
viral diarrhoea	0.00221821	0.00163276	0.000935912	0.00151345	0.00838277	0.000693832	0.000496083	0.00109836
viral infection	0.0236482	0.0208892	0.0569179	0.0434179	0.14911	0.00163376	0.00154811	0.0232786
viral upper respiratory tract infection	0.00136964	0.000932998	0.000661903	0.00113903	0.00360621	3.71239e-05	7.96066e-05	0.000932205
vision blurred	0.331722	0.171377	0.266913	0.367697	0.550139	0.0845074	0.0497154	0.225961
visual acuity reduced	0.0123283	0.00805043	0.00638913	0.00691115	0.0213898	0.00401864	0.00533928	0.00751478
visual impairment	0.415977	0.388513	0.528209	0.501641	0.51017	0.312426	0.123941	0.371943
vomiting	0.849385	0.850339	0.815874	0.86776	0.923469	0.593028	0.269016	0.827212
vulvovaginal candidiasis	0.0204559	0.0233563	0.0179296	0.0238476	0.281293	0.000368218	0.002307	0.013003
vulvovaginal dryness	0.00510765	0.00280578	0.00166688	0.00114135	0.015464	0.000159604	0.000737166	0.00363679
vulvovaginal mycotic infection	0.0241355	0.020554	0.0215689	0.0327012	0.184629	0.00264866	0.00819188	0.0210788
vulvovaginal pruritus	0.00155261	0.00371325	0.00150496	0.00171601	0.0075399	0.000245674	0.000529822	0.00283881
vulvovaginitis	0.000958576	0.000624087	0.000236405	0.000484029	0.0140838	2.3953e-06	3.41086e-05	0.000903149
weight decreased	0.753705	0.637415	0.727023	0.737237	0.758055	0.203113	0.411521	0.455969
weight increased	0.540419	0.389846	0.196868	0.55928	0.672979	0.0385943	0.047904	0.0675839
wheezing	0.0039915	0.00587585	0.0034859	0.00612645	0.0348995	0.00295502	0.00116424	0.00422903
white blood cell count decreased	0.00105007	0.00226005	0.00202752	0.000949456	0.0200479	0.000453617	0.000482051	0.0015279
white blood cell count increased	0.000719609	0.00155942	0.0016847	0.000552376	0.00682483	0.00032424	0.000343699	0.00121547
withdrawal syndrome	0.00914336	0.00413072	0.00760163	0.00398263	0.00900857	0.00863535	0.00133771	0.00372695
wound infection	0.000961216	0.00221805	0.00270702	0.000356902	0.00406047	7.95018e-05	9.92762e-05	0.00126761
wound secretion	0.00246413	0.00305988	0.00521587	0.0025218	0.00913679	0.000837906	0.00087029	0.00217776
xerophthalmia	0.00916563	0.00264512	0.0102233	0.00467565	0.00566872	0.00215891	0.000725411	0.00678025
yawning	0.00665872	0.0438884	0.0225685	0.0339576	0.0487746	0.00607239	0.00264756	0.0183159
